# Supplementary material for: Systematic characterization of pan‐cancer mutation clusters
Source: Mol Syst Biol. 2018 Mar 25;14(3):e7974. doi: 10.15252/msb.20177974 (PMC5866917; doi:10.15252/msb.20177974)
Supplement: Supplementary file 2 — Code EV1 [file MSB-14-e7974-s002.zip]

Archive with 75 entries (58 files):
- DominoEffect/
- DominoEffect/.DS_Store
- DominoEffect/LICENSE
- DominoEffect/NAMESPACE
- DominoEffect/DESCRIPTION
- DominoEffect/README.txt
- DominoEffect/man/
- DominoEffect/man/data.Rd
- DominoEffect/man/calculate_boundary.Rd
- DominoEffect/man/identify_hotspots.Rd
- DominoEffect/man/align_to_unip.Rd
- DominoEffect/man/map_to_func_elem.Rd
- DominoEffect/man/DominoEffect.Rd
- DominoEffect/vignettes/
- DominoEffect/vignettes/.DS_Store
- DominoEffect/vignettes/Vignette.html
- DominoEffect/vignettes/Vignette.Rmd
- DominoEffect/tests/
- DominoEffect/tests/test-all.R
- DominoEffect/tests/testthat/
- DominoEffect/tests/testthat/test_functions.R
- DominoEffect/R/
- DominoEffect/R/calculate_boundary.R
- DominoEffect/R/map_to_func_elem.R
- DominoEffect/R/align_to_unip.R
- DominoEffect/R/DominoEffect.R
- DominoEffect/R/identify_hotspots.R
- DominoEffect/inst/
- DominoEffect/inst/NEWS
- DominoEffect/data/
- DominoEffect/data/DominoData.rda
- DominoEffect/data/SnpData.rda
- DominoEffect/data/TestData.rda
- __MACOSX/
- __MACOSX/._DominoEffect
- __MACOSX/DominoEffect/
- __MACOSX/DominoEffect/._man
- __MACOSX/DominoEffect/._vignettes
- __MACOSX/DominoEffect/._.DS_Store
- __MACOSX/DominoEffect/._LICENSE
- __MACOSX/DominoEffect/._tests
- __MACOSX/DominoEffect/._R
- __MACOSX/DominoEffect/._NAMESPACE
- __MACOSX/DominoEffect/._DESCRIPTION
- __MACOSX/DominoEffect/._README.txt
- __MACOSX/DominoEffect/._inst
- __MACOSX/DominoEffect/._data
- __MACOSX/DominoEffect/man/
- __MACOSX/DominoEffect/man/._data.Rd
- __MACOSX/DominoEffect/man/._calculate_boundary.Rd
- __MACOSX/DominoEffect/man/._identify_hotspots.Rd
- __MACOSX/DominoEffect/man/._align_to_unip.Rd
- __MACOSX/DominoEffect/man/._map_to_func_elem.Rd
- __MACOSX/DominoEffect/man/._DominoEffect.Rd
- __MACOSX/DominoEffect/vignettes/
- __MACOSX/DominoEffect/vignettes/._.DS_Store
- __MACOSX/DominoEffect/vignettes/._Vignette.html
- __MACOSX/DominoEffect/vignettes/._Vignette.Rmd
- __MACOSX/DominoEffect/tests/
- __MACOSX/DominoEffect/tests/._test-all.R
- __MACOSX/DominoEffect/tests/._testthat
- __MACOSX/DominoEffect/tests/testthat/
- __MACOSX/DominoEffect/tests/testthat/._test_functions.R
- __MACOSX/DominoEffect/R/
- __MACOSX/DominoEffect/R/._calculate_boundary.R
- __MACOSX/DominoEffect/R/._map_to_func_elem.R
- __MACOSX/DominoEffect/R/._align_to_unip.R
- __MACOSX/DominoEffect/R/._DominoEffect.R
- __MACOSX/DominoEffect/R/._identify_hotspots.R
- __MACOSX/DominoEffect/inst/
- __MACOSX/DominoEffect/inst/._NEWS
- __MACOSX/DominoEffect/data/
- __MACOSX/DominoEffect/data/._DominoData.rda
- __MACOSX/DominoEffect/data/._SnpData.rda
- __MACOSX/DominoEffect/data/._TestData.rda
