# Supplementary material for: Systematic characterization of pan‐cancer mutation clusters
Source: Mol Syst Biol. 2018 Mar 25;14(3):e7974. doi: 10.15252/msb.20177974 (PMC5866917; doi:10.15252/msb.20177974)
Supplement: Supplementary file 2 — Code EV1 [file MSB-14-e7974-s002.zip › DominoEffect/NAMESPACE]

exportPattern("^[[:alpha:]]+")

importFrom(utils, read.table, write.table, download.file, read.delim)
importFrom(utils, txtProgressBar, setTxtProgressBar)
importFrom(stats, aggregate, dbinom, p.adjust)
importFrom(biomaRt, useMart, getBM, getSequence, exportFASTA, listDatasets)
importFrom(Biostrings, readAAStringSet, width, AAString, subseq, pairwiseAlignment)
importFrom(Biostrings, subseq, countPattern, matchPattern, subject, pattern, pid, start, nchar)

importFrom(data.table, setkey)
importFrom(data.table, data.table)
importFrom(data.table, fread)

importFrom(stats, ppois)
importFrom(utils, data, head)
