# Supplementary material for: Systematic characterization of pan‐cancer mutation clusters
Source: Mol Syst Biol. 2018 Mar 25;14(3):e7974. doi: 10.15252/msb.20177974 (PMC5866917; doi:10.15252/msb.20177974)
Supplement: Supplementary file 2 — Code EV1 [file MSB-14-e7974-s002.zip › DominoEffect/DESCRIPTION]

Package: DominoEffect
Type: Package
Title: Identification and Annotation of Protein Hotspot Residues
Version: 0.99.0
Author: Marija Buljan and Peter Blattmann
Maintainer: Marija Buljan <marija.buljan.2@gmail.com>, Peter Blattmann <blattmann@imsb.biol.ethz.ch>
Description: The functions support identification and annotation of hotspot residues in proteins. These are individual amino acids that accumulate mutations at a much higher rate than their surrounding regions.
License: GPL (>= 2)
Encoding: UTF-8
LazyData: true
Depends: R (>= 3.4)
Imports: biomaRt, data.table, utils, stats, Biostrings
Suggests: knitr, testthat
RoxygenNote: 6.0.1
VignetteBuilder: knitr
biocViews: Software, SomaticMutation, Proteomics, SequenceMatching, Alignment
NeedsCompilation: no
Packaged: 2017-12-28 09:49:13 UTC; SYSBCPU
