# Supplementary material for: Systematic characterization of pan‐cancer mutation clusters
Source: Mol Syst Biol. 2018 Mar 25;14(3):e7974. doi: 10.15252/msb.20177974 (PMC5866917; doi:10.15252/msb.20177974)
Supplement: Supplementary file 2 — Code EV1 [file MSB-14-e7974-s002.zip › DominoEffect/man/data.Rd]

\name{DominoData}
\alias{DominoData}
\alias{SnpData}
\alias{TestData}

\docType{data}
\title{
Sample data
}
\description{
Sample Data}
\author{
  Marija Buljan <buljan@imsb.biol.ethz.ch>
  Peter Blattmann <blattmann@imsb.biol.ethz.ch>
}
