# Supplementary material for: Systematic characterization of pan‐cancer mutation clusters
Source: Mol Syst Biol. 2018 Mar 25;14(3):e7974. doi: 10.15252/msb.20177974 (PMC5866917; doi:10.15252/msb.20177974)
Supplement: Supplementary file 2 — Code EV1 [file MSB-14-e7974-s002.zip › DominoEffect/man/align_to_unip.Rd]

\name{align_to_unip}
\alias{align_to_unip}
\title{Align protein segnent around the hotspot to the UniProt/Swiss-Prot KB sequence.}
\usage{
  align_to_unip(ens.seq, uni.seq, ensembl_mut_position)
}
\arguments{
  \item{ens.seq}{Character vector with the Ensembl protein sequence corresponding to the representative transcript.}

  \item{uni.seq}{Character vector with the UniProt sequence for the identifier matching the Ensembl gene name.}

  \item{ensembl_mut_position}{Numeric vector defining the hotspot position in the Ensemble sequence, i.e. in the ens.seq}

}
\value{Returns a list where the first element is a character vector defining whether there was a significant alignment and the second element provides the hotspot position in the UniProt sequence.}

\description{This function alignes the Ensembl protein region with a hotspot to the UniProt sequence. The Ensembl region encompasses 15 amino acids where the hotspot is in the middle. If the hotspot was at the protein start or end the region is still 15 amino acids long, but the hotspot position is shifted.}

\examples{
ens.seq <- ("MDLSALRVEEVQNVINAMQKILECPICLELIKEPVSTKCDHIFCKFCMLK")
uni.seq <- ("MDLSALRVEEVQNVINAMQKILECPICLELIKEPVSTKCDHIFCKFCMLA")
ensembl_mut_position <- 25

align_to_unip(ens.seq, uni.seq, ensembl_mut_position)
}
\author{
  Marija Buljan <buljan@imsb.biol.ethz.ch>
  Peter Blattmann <blattmann@imsb.biol.ethz.ch>
}
