# Supplementary material for: Systematic characterization of pan‐cancer mutation clusters
Source: Mol Syst Biol. 2018 Mar 25;14(3):e7974. doi: 10.15252/msb.20177974 (PMC5866917; doi:10.15252/msb.20177974)
Supplement: Supplementary file 2 — Code EV1 [file MSB-14-e7974-s002.zip › DominoEffect/tests/testthat/test_functions.R]

context("Test Functions")

test_that("calculate_boundary", {
  expect_that(calculate_boundary(1000, 10000, c(200, 400)),
              equals(list(region_1 = c(900, 1100),
                          region_2 = c(800, 1200))))
  expect_that(calculate_boundary(10, 10000, c(200, 400)),
              equals(list(region_1 = c(1, 201),
                          region_2 = c(1, 401))))
  expect_that(calculate_boundary(950, 1000, c(200, 400)),
              equals(list(region_1 = c(800, 1000),
                          region_2 = c(600, 1000))))
})

test_that("identify_hotspots",{
  
  data("SnpData", package = "DominoEffect")
  data("TestData", package = "DominoEffect")
  data("DominoData", package = "DominoEffect")
  hotspot_mutations <- identify_hotspots(mutation_dataset = TestData)
  hotspot_mutations <- identify_hotspots(mutation_dataset = TestData, flanking_region = 300)
  
  expect_that(unique(hotspot_mutations$Gene), equals(c("GNAQ", "GNA11", "SF3B1", "PRMT8", "CHEK2")))
  expect_that(min(hotspot_mutations$Adj_p_value_region_1), equals(1.58691e-78))
  expect_that(mean(hotspot_mutations$Adj_p_value_region_1), equals(2.006675e-13))
  expect_that(sum(hotspot_mutations$N_mut), equals(95))
  
})
