# Supplementary material for: Systematic characterization of pan‐cancer mutation clusters
Source: Mol Syst Biol. 2018 Mar 25;14(3):e7974. doi: 10.15252/msb.20177974 (PMC5866917; doi:10.15252/msb.20177974)
Supplement: Supplementary file 2 — Code EV1 [file MSB-14-e7974-s002.zip › DominoEffect/R/DominoEffect.R]

utils::globalVariables(c("TestData", "DominoData", "SnpData"))

DominoEffect <- function(mutation_dataset = TestData, gene_data = DominoData, snp_data = SnpData,
min_n_muts = 5, MAF_thresh = 0.01,
flanking_region = c(200, 300),
poisson.thr = 0.01, percentage.thr = 0.15,
ratio.thr = 45, approach = "percentage", write_to_file = "WRITE"){

    results <- identify_hotspots(mutation_dataset, gene_data, snp_data,
    min_n_muts, MAF_thresh, flanking_region,
    poisson.thr, percentage.thr, ratio.thr, approach)

    hotspot_mutations <- map_to_func_elem(results, write_to_file, ens_release = "73")
    message ("   ***FINISHED***")
    return(hotspot_mutations)
}
