# Supplementary material for: Systematic characterization of pan‐cancer mutation clusters
Source: Mol Syst Biol. 2018 Mar 25;14(3):e7974. doi: 10.15252/msb.20177974 (PMC5866917; doi:10.15252/msb.20177974)
Supplement: Supplementary file 2 — Code EV1 [file MSB-14-e7974-s002.zip › DominoEffect/inst/NEWS]

CHANGES IN VERSION 0.99.0
-------------------------
NEW FEATURES

 o First Version of DominoEffect submitted to Bioconductor
 
