# Supplementary material for: Systematic characterization of pan‐cancer mutation clusters
Source: Mol Syst Biol. 2018 Mar 25;14(3):e7974. doi: 10.15252/msb.20177974 (PMC5866917; doi:10.15252/msb.20177974)
Supplement: Supplementary file 3 — Dataset EV1 [file MSB-14-e7974-s003.xlsx]

## Sheet: Description
Expanded View dataset 1
List of all identified hotspots with a Pfam and UniProt anontation of the affected protein segments.

## Sheet: EV_1
Hotspot	Number of mutations	Corrected P-value, Poisson distribution	Overlap with Uniprot functional elements	A feature that occurs among different proteins with hotspots	Additional notes
BRAF_600	tcga+icgc: 409 tcga: 404	tcga+icgc: 0 tcga: 0	DOMAIN: Pkinase_Tyr	Pfam ID: CL0016, which includes different types of kinase domains
KRAS_12	tcga+icgc: 841 tcga: 338	tcga+icgc: 0 tcga: 0	DOMAIN: Ras; NP_BIND: GTP.	Pfam ID: CL002, which includes Ras and G-alpha domains.
IDH1 132	tcga+icgc: 330 tcga: 289	tcga+icgc: 0 tcga: 0	DOMAIN: Iso_dh; BINDING: Substrate.	Pfam: CL0270, IDH homologues bind to their substrate isocitrate.
PIK3CA_1047	tcga+icgc: 254 tcga: 218	tcga+icgc: 0 tcga: 0
PIK3CA_545	tcga+icgc: 237 tcga: 208	tcga+icgc: 0 tcga: 0	DOMAIN: PI3Ka	Pfam ID: CL0020	Hotspot mapped to the protein-protein interface (PDB analysis).
NRAS_61	tcga+icgc: 159 tcga: 152	tcga+icgc: 3.43e-275 tcga: 8.61e-265	DOMAIN: Ras; NP_BIND: GTP.	Pfam ID: CL002, which includes Ras and G-alpha domains.
PIK3CA_542	tcga+icgc: 133 tcga: 118	tcga+icgc: 1.85e-178 tcga: 3.46e-159	DOMAIN: PI3Ka	Hotspot mapped to the protein-protein interface (PDB analysis).
PTEN_130	tcga+icgc: 66 tcga: 62	tcga+icgc: 1.21e-89 tcga: 1.74e-85	DOMAIN: DSPc;
FBXW7_465	tcga+icgc: 45 tcga: 42	tcga+icgc: 4.90e-62 tcga: 8.46e-60	DOMAIN: WD40;
GNAQ_209	tcga+icgc: 40 tcga: 40	tcga+icgc: 1.36e-70 tcga: 1.54e-70	DOMAIN: G-alpha; NP_BIND: GTP; MOD_RES: Deamidated glutamine;	Pfam ID: CL002, which includes Ras and G-alpha domains.
HRAS_61	tcga+icgc: 47 tcga: 39	tcga+icgc: 1.02e-72 tcga: 5.78e-63	DOMAIN: Ras; NP_BIND: GTP.	Pfam ID: CL002, which includes Ras and G-alpha domains.
GNA11_209	tcga+icgc: 35 tcga: 35	tcga+icgc: 4.79e-60 tcga: 2.98e-60	DOMAIN: G-alpha; MOD_RES: Deamidated glutamine; by Photorhabdus; NP_BIND: GTP.	Pfam ID: CL002, which includes Ras and G-alpha domains.
PIK3CA_345	tcga+icgc: 36 tcga: 34	tcga+icgc: 1.42e-53 tcga: 3.66e-51		Hotspot mapped to the protein-protein interface (PDB analysis).
PIK3CA_88	tcga+icgc: 34 tcga: 32	tcga+icgc: 1.44e-42 tcga: 5.89e-41	DOMAIN: PI3K_p85B
CTNNB1_32	tcga+icgc: 63 tcga: 32	tcga+icgc: 7.00e-67 tcga: 2.63e-38			Signaling by Rho GTPases
CHEK2_416	tcga+icgc: 32 tcga: 32	tcga+icgc: 1.79e-48 tcga: 1.48e-48	DOMAIN: Pkinase	Pfam ID: CL0016, which includes different types of kinase domains
CTNNB1_37	tcga+icgc: 66 tcga: 31	tcga+icgc: 3.09e-71 tcga: 9.01e-37	MOD_RES: Phosphoserine; by GSK3-beta and HIPK2.	Interface to its protein regulators.
NEFH_645	tcga+icgc: 30 tcga: 30	tcga+icgc: 7.62e-36 tcga: 8.39e-38	DOMAIN: DUF1388; REGION: Tail.
DNMT3A_882	tcga+icgc: 30 tcga: 29	tcga+icgc: 1.61e-47 tcga: 1.79e-46	DOMAIN: SAM-dependent MTase C5-type.
FBXW7_505	tcga+icgc: 31 tcga: 28	tcga+icgc: 4.47e-39 tcga: 4.01e-36	DOMAIN: WD40;
U2AF1_34	tcga+icgc: 34 tcga: 25	tcga+icgc: 4.79e-59 tcga: 1.10e-43	DOMAIN: zf-CCCH;
GNAS_844	tcga+icgc: 42 tcga: 24	tcga+icgc: 1.95e-70 tcga: 3.28e-40	DOMAIN: G-alpha	Pfam ID: CL002, which includes Ras and G-alpha domains.
SMAD4_361	tcga+icgc: 38 tcga: 23	tcga+icgc: 5.35e-54 tcga: 1.38e-35	DOMAIN: MH2	Hotspot maps to the protein-protein interface.	Smad4 is a tumor suppressor that is functional only as a homo- or hetero-dimer.
EGFR_289	tcga+icgc: 23 tcga: 23	tcga+icgc: 2.02e-30 tcga: 3.24e-31	DOMAIN: Furin-like	Pfam ID: CL0547
SF3B1_625	tcga+icgc: 32 tcga: 21	tcga+icgc: 3.49e-36 tcga: 1.03e-32	REPEAT: HEAT 3.
IDH2_172	tcga+icgc: 26 tcga: 20	tcga+icgc: 7.16e-42 tcga: 1.35e-32	DOMAIN: Iso_dh; BINDING: Substrate.	Pfam: CL0270, IDH homologues bind to their substrate isocitrate.
ERBB3_104	tcga+icgc: 20 tcga: 19	tcga+icgc: 7.99e-32 tcga: 1.81e-31	DOMAIN: Recep_L_domain
PIK3CA_726	tcga+icgc: 21 tcga: 19	tcga+icgc: 3.92e-35 tcga: 1.62e-32
EGFR_598	tcga+icgc: 18 tcga: 18	tcga+icgc: 3.53e-25 tcga: 6.24e-26	DOMAIN: GF_recep_IV	Pfam ID: CL0547
RAC1_29	tcga+icgc: 17 tcga: 17	tcga+icgc: 3.12e-25 tcga: 3.86e-26	DOMAIN: Ras	Pfam ID: CL002, which includes Ras and G-alpha domains.	Signaling by Rho GTPases.
IDH2_140	tcga+icgc: 17 tcga: 17	tcga+icgc: 7.26e-25 tcga: 4.30e-27	REGION: Substrate binding.	IDH homologues bind to their substrate isocitrate.
NFE2L2_79	tcga+icgc: 19 tcga: 16	tcga+icgc: 1.37e-21 tcga: 3.18e-20
PTH2_22	tcga+icgc: 16 tcga: 16	tcga+icgc: 2.84e-25 tcga: 1.10e-25	SIGNAL.
FLT3_835	tcga+icgc: 16 tcga: 16	tcga+icgc: 1.23e-25 tcga: 4.57e-26	DOMAIN: Protein kinase.
KIT_816	tcga+icgc: 16 tcga: 16	tcga+icgc: 8.42e-23 tcga: 1.93e-23	DOMAIN: Protein kinase.
ARHGAP5_474	tcga+icgc: 15 tcga: 15	tcga+icgc: 7.54e-25 tcga: 1.75e-25			Signaling by Rho GTPases
ERBB2_310	tcga+icgc: 20 tcga: 15	tcga+icgc: 1.49e-32 tcga: 2.70e-25	DOMAIN: Furin-like; DISULFID.	Pfam ID: CL0547
ATM_337	tcga+icgc: 17 tcga: 15	tcga+icgc: 2.29e-27 tcga: 4.11e-25
EFCAB6_379	tcga+icgc: 15 tcga: 15	tcga+icgc: 6.45e-23 tcga: 2.06e-23
PPP2R1A_179	tcga+icgc: 14 tcga: 14	tcga+icgc: 1.05e-17 tcga: 3.06e-18	DOMAIN: HEAT_2; REGION: SV40 small T antigen binding.; REGION: PP2A subunit B binding.; REGION: Polyoma small and medium T antigens	Pfam ID: CL0020	Signaling by Rho GTPases
FGFR3_249	tcga+icgc: 16 tcga: 13	tcga+icgc: 3.66e-24 tcga: 1.61e-20
SPOP_133	tcga+icgc: 19 tcga: 13	tcga+icgc: 2.58e-26 tcga: 7.75e-18	DOMAIN: MATH; REGION: Important for binding substrate proteins.; REGION: Required for nuclear localization.
AKT1_17	tcga+icgc: 18 tcga: 13	tcga+icgc: 4.56e-28 tcga: 1.61e-20	DOMAIN: PH; REGION: Inositol-(1,3,4,5)-tetrakisphosphate.	Lipid binding Pleckstrin Homology domain
POLE_286	tcga+icgc: 13 tcga: 13	tcga+icgc: 9.37e-22 tcga: 5.15e-22	DOMAIN: DNA_pol_B_exo1
SF3B1_700	tcga+icgc: 97 tcga: 12	tcga+icgc: 9.72e-150 tcga: 1.34e-16	REPEAT: HEAT 5.
B2M_1	tcga+icgc: 12 tcga: 12	tcga+icgc: 9.17e-16 tcga: 2.26e-16	SIGNAL.,
NAB2_208	tcga+icgc: 12 tcga: 12	tcga+icgc: 6.12e-18 tcga: 1.26e-18
HRAS_13	tcga+icgc: 19 tcga: 12	tcga+icgc: 2.00e-23 tcga: 4.00e-15	DOMAIN: Ras; NP_BIND: GTP.	Pfam ID: CL002, which includes Ras and G-alpha domains.
KRTAP4-5_74	tcga+icgc: 12 tcga: 12	tcga+icgc: 4.37e-15 tcga: 1.73e-15	DOMAIN: Keratin_B2_2;
FGFR2_550	tcga+icgc: 13 tcga: 11	tcga+icgc: 2.50e-20 tcga: 2.09e-17	DOMAIN: Pkinase_Tyr	Pfam ID: CL0016, which includes different types of kinase domains
EP300_1399	tcga+icgc: 16 tcga: 11	tcga+icgc: 7.26e-25 tcga: 2.09e-17	DOMAIN: HAT_KAT11; REGION: Interaction with histone.; REGION: Acetyl-CoA binding.	Ep300 binds the Acetyl-CoA ligand
MTOR_2215	tcga+icgc: 11 tcga: 11	tcga+icgc: 1.09e-16 tcga: 2.09e-17	DOMAIN: PI3_PI4_kinase	Pfam ID: CL0016, which includes different types of kinase domains
PBX2_262	tcga+icgc: 11 tcga: 11	tcga+icgc: 1.07e-19 tcga: 8.96e-20	DOMAIN: Homeobox;
FGFR2_252	tcga+icgc: 10 tcga: 10	tcga+icgc: 2.01e-14 tcga: 8.33e-15
MAPK1_322	tcga+icgc: 13 tcga: 10	tcga+icgc: 1.37e-21 tcga: 1.98e-17	MOTIF: Cytoplasmic retention motif.		Signaling by Rho GTPases.
RHPN2_73	tcga+icgc: 10 tcga: 10	tcga+icgc: 1.05e-15 tcga: 6.22e-16	DOMAIN: HR1;		Signaling by Rho GTPases.
CDKN2A_138	tcga+icgc: 19 tcga: 10	tcga+icgc: 3.48e-21 tcga: 8.62e-13
DLC1_741	tcga+icgc: 10 tcga: 10	tcga+icgc: 4.62e-14 tcga: 5.24e-15			Signaling by Rho GTPases.
ZNF91_333	tcga+icgc: 10 tcga: 10	tcga+icgc: 5.62e-14 tcga: 2.06e-14	DOMAIN: zf-C2H2;
WDR87_2303	tcga+icgc: 10 tcga: 10	tcga+icgc: 1.38e-15 tcga: 3.55e-16
MB21D2_311	tcga+icgc: 11 tcga: 10	tcga+icgc: 1.09e-16 tcga: 4.76e-16	DOMAIN: Mab-21
RXRA_427	tcga+icgc: 15 tcga: 10	tcga+icgc: 1.19e-23 tcga: 6.22e-16	DOMAIN: Hormone_recep; REGION: Ligand-binding (i.e. retinoic-acid binding).
PPP6C_301	tcga+icgc: 9 tcga: 9	tcga+icgc: 8.74e-14 tcga: 7.04e-14
ACADS_330	tcga+icgc: 9 tcga: 9	tcga+icgc: 4.90e-15 tcga: 1.97e-15	DOMAIN: Acyl-CoA_dh_1	Hotspot mapped to the protein-protein interface (PDB analysis).
MAP2K1_124	tcga+icgc: 10 tcga: 9	tcga+icgc: 1.18e-13 tcga: 9.01e-13	DOMAIN: Pkinase	Pfam ID: CL0016, which includes different types of kinase domains
CSGALNACT2_362	tcga+icgc: 9 tcga: 9	tcga+icgc: 2.34e-14 tcga: 4.00e-15	DOMAIN: CHGN
BCOR_1459	tcga+icgc: 10 tcga: 9	tcga+icgc: 7.84e-17 tcga: 1.36e-15
C3orf70_6	tcga+icgc: 9 tcga: 9	tcga+icgc: 8.74e-14 tcga: 2.51e-14
ABCC10_570	tcga+icgc: 8 tcga: 8	tcga+icgc: 2.32e-12 tcga: 5.56e-13
KNSTRN_24	tcga+icgc: 8 tcga: 8	tcga+icgc: 2.46e-11 tcga: 8.35e-12
KRT15_205	tcga+icgc: 9 tcga: 8	tcga+icgc: 1.75e-13 tcga: 1.92e-12	DOMAIN: Filament;
ZNF799_589	tcga+icgc: 8 tcga: 8	tcga+icgc: 1.22e-11 tcga: 6.88e-12	DOMAIN: zf-C2H2_6;
PNPLA4_223	tcga+icgc: 7 tcga: 7	tcga+icgc: 8.34e-12 tcga: 6.88e-12
MAMLD1_572	tcga+icgc: 7 tcga: 7	tcga+icgc: 7.10e-11 tcga: 2.48e-11
LIMCH1_1445	tcga+icgc: 7 tcga: 7	tcga+icgc: 5.71e-11 tcga: 1.95e-11	DOMAIN: LIM
RHEB_35	tcga+icgc: 8 tcga: 7	tcga+icgc: 8.12e-14 tcga: 2.74e-12	DOMAIN: Ras; NP_BIND: GTP.; MOTIF: Effector region.	Pfam ID: CL002, which includes Ras and G-alpha domains.
KIAA1377_68	tcga+icgc: 7 tcga: 7	tcga+icgc: 5.83e-10 tcga: 8.94e-11
LRP1_1058	tcga+icgc: 7 tcga: 7	tcga+icgc: 8.60e-11 tcga: 3.13e-11
MAX_60	tcga+icgc: 9 tcga: 7	tcga+icgc: 1.48e-13 tcga: 6.19e-11	DOMAIN: HLH	Hotspot mapped to theinterface to DNA (PDB analysis).
DTD2_6	tcga+icgc: 7 tcga: 7	tcga+icgc: 3.17e-13 tcga: 2.67e-13
LRRCC1_6	tcga+icgc: 7 tcga: 7	tcga+icgc: 1.84e-11 tcga: 6.88e-12
RRAS2_78	tcga+icgc: 9 tcga: 7	tcga+icgc: 1.17e-15 tcga: 2.92e-13	DOMAIN: Ras; NP_BIND: GTP.	Pfam ID: CL002, which includes Ras and G-alpha domains.
DHX9_40	tcga+icgc: 7 tcga: 7	tcga+icgc: 1.73e-12 tcga: 9.70e-13	DOMAIN: dsrm; REGION: Interaction with CREBBP.
GUCA1C_39	tcga+icgc: 7 tcga: 7	tcga+icgc: 3.61e-10 tcga: 1.54e-10
CARM1_202	tcga+icgc: 7 tcga: 7	tcga+icgc: 5.71e-11 tcga: 9.03e-12	DOMAIN: PRMT5 (Pfam Clan ID: CL0063)	Hotspot mapped to the protein-protein interface (PDB analysis).
PIK3R1_376	tcga+icgc: 7 tcga: 7	tcga+icgc: 4.63e-11 tcga: 1.52e-11	DOMAIN: SH2	Hotspot mapped to the protein-protein interface (PDB analysis).
PRKCI_480	tcga+icgc: 8 tcga: 7	tcga+icgc: 1.86e-12 tcga: 2.48e-11	DOMAIN: Pkinase	Pfam ID: CL0016, which includes different types of kinase domains	Mutations within the Prkci protein (an atypical protein kinase C) were located at the interface to the sulfate used in the crystallization, which was likely occupying the same position in the structure as ATP.
PCBP1_100	tcga+icgc: 8 tcga: 7	tcga+icgc: 5.11e-13 tcga: 1.99e-12	DOMAIN: KH_1	RNA binding KH domain
NLRP6_611	tcga+icgc: 7 tcga: 7	tcga+icgc: 8.60e-11 tcga: 3.13e-11
AQP12B_129	tcga+icgc: 7 tcga: 7	tcga+icgc: 5.71e-11 tcga: 3.13e-11	DOMAIN: MIP; TRANSMEM: Helical.
GPX1_77	tcga+icgc: 7 tcga: 7	tcga+icgc: 3.35e-12 tcga: 6.68e-13	DOMAIN: GSHPx
SCYL3_61	tcga+icgc: 6 tcga: 6	tcga+icgc: 1.66e-10 tcga: 5.91e-11	DOMAIN: Pkinase	Pfam ID: CL0016, which includes different types of kinase domains
CIC_2421	tcga+icgc: 6 tcga: 6	tcga+icgc: 7.22e-10 tcga: 3.06e-10
XPO1_571	tcga+icgc: 11 tcga: 6	tcga+icgc: 3.36e-18 tcga: 1.41e-10	REGION: Necessary for HTLV-1 Rex-mediated mRNA		Signaling by Rho GTPases.
DIS3_382	tcga+icgc: 6 tcga: 6	tcga+icgc: 4.62e-10 tcga: 1.07e-10
ARHGAP5_489	tcga+icgc: 6 tcga: 6	tcga+icgc: 3.20e-09 tcga: 1.62e-09	DOMAIN: FF
KLF5_419	tcga+icgc: 6 tcga: 6	tcga+icgc: 1.90e-09 tcga: 3.06e-10	ZN_FING: C2H2-type 2.
RBL2_127	tcga+icgc: 6 tcga: 6	tcga+icgc: 9.37e-11 tcga: 6.02e-12	DOMAIN: DUF3452
ASCC3_136	tcga+icgc: 6 tcga: 6	tcga+icgc: 2.18e-10 tcga: 1.07e-10
ZNF706_8	tcga+icgc: 6 tcga: 6	tcga+icgc: 1.01e-08 tcga: 5.89e-09	DOMAIN: 4F5
BCL2L12_18	tcga+icgc: 6 tcga: 6	tcga+icgc: 1.32e-09 tcga: 6.01e-10
CDK4_24	tcga+icgc: 6 tcga: 6	tcga+icgc: 2.85e-10 tcga: 1.41e-10	DOMAIN: Pkinase	Pfam ID: CL0016, which includes different types of kinase domains
KIAA1109_4674	tcga+icgc: 6 tcga: 6	tcga+icgc: 1.08e-09 tcga: 4.90e-10	DOMAIN: FSA_C
MBOAT2_43	tcga+icgc: 6 tcga: 6	tcga+icgc: 1.27e-10 tcga: 2.07e-11	DOMAIN: MBOAT
RNF145_26	tcga+icgc: 6 tcga: 6	tcga+icgc: 1.08e-09 tcga: 2.39e-10
SH3GLB2_145	tcga+icgc: 6 tcga: 6	tcga+icgc: 9.37e-11 tcga: 4.24e-11	DOMAIN: BAR
C3orf67_97	tcga+icgc: 6 tcga: 6	tcga+icgc: 1.08e-09 tcga: 3.06e-10
SP8_156	tcga+icgc: 6 tcga: 6	tcga+icgc: 7.22e-10 tcga: 5.91e-11
TMCC1_565	tcga+icgc: 6 tcga: 6	tcga+icgc: 1.59e-09 tcga: 4.90e-10	DOMAIN: Tmemb_cc2
DEFB114_28	tcga+icgc: 6 tcga: 6	tcga+icgc: 1.37e-07 tcga: 9.54e-08	DOMAIN: Defensin_beta_2
ZNF721_353	tcga+icgc: 6 tcga: 6	tcga+icgc: 8.87e-10 tcga: 4.90e-10	DOMAIN: zf-C2H2;
SPATA8_18	tcga+icgc: 6 tcga: 6	tcga+icgc: 3.17e-07 tcga: 1.13e-07
ZNF280B_400	tcga+icgc: 7 tcga: 6	tcga+icgc: 8.34e-12 tcga: 1.41e-10
CR1_1842	tcga+icgc: 6 tcga: 6	tcga+icgc: 1.90e-09 tcga: 6.01e-10
ALS2_1132	tcga+icgc: 6 tcga: 5	tcga+icgc: 1.66e-10 tcga: 2.76e-09	DOMAIN: MORN;
CD79B_197	tcga+icgc: 5 tcga: 5	tcga+icgc: 1.49e-08 tcga: 5.55e-09	MOD_RES: Phosphotyrosine; by SRC-type Tyr-kinases.
TSPAN9_50	tcga+icgc: 5 tcga: 5	tcga+icgc: 2.54e-08 tcga: 1.27e-08	DOMAIN: Tetraspannin
C12orf4_335	tcga+icgc: 5 tcga: 5	tcga+icgc: 1.49e-08 tcga: 6.91e-09	DOMAIN: DUF2362
PIK3CB_1067	tcga+icgc: 5 tcga: 5	tcga+icgc: 1.01e-08 tcga: 4.45e-09
NEO1_1316	tcga+icgc: 5 tcga: 5	tcga+icgc: 8.38e-09 tcga: 4.45e-09	DOMAIN: Neogenin_C
C16orf80_100	tcga+icgc: 5 tcga: 5	tcga+icgc: 2.34e-09 tcga: 1.48e-09	DOMAIN: DUF667
ARAF_214	tcga+icgc: 5 tcga: 5	tcga+icgc: 1.24e-08 tcga: 5.55e-09
XPO1_749	tcga+icgc: 5 tcga: 5	tcga+icgc: 5.39e-09 tcga: 8.40e-10	DOMAIN: CRM1_C	Pfam ID: CL0020
RRN3_9	tcga+icgc: 5 tcga: 5	tcga+icgc: 2.12e-08 tcga: 5.55e-09
NSFL1C_303	tcga+icgc: 5 tcga: 5	tcga+icgc: 1.49e-08 tcga: 5.55e-09	DOMAIN: UBX
MAP3K1_1330	tcga+icgc: 5 tcga: 5	tcga+icgc: 6.79e-09 tcga: 1.18e-09	DOMAIN: Pkinase	Pfam ID: CL0016, which includes different types of kinase domains
PPIL2_35	tcga+icgc: 5 tcga: 5	tcga+icgc: 8.38e-09 tcga: 5.55e-09
ILVBL_530	tcga+icgc: 5 tcga: 5	tcga+icgc: 1.79e-08 tcga: 5.55e-09	DOMAIN: TPP_enzyme_C; REGION: Thiamine pyrophosphate binding (ligand).
MGP_106	tcga+icgc: 5 tcga: 5	tcga+icgc: 1.88e-08 tcga: 8.77e-09
SOS1_233	tcga+icgc: 5 tcga: 5	tcga+icgc: 3.23e-09 tcga: 1.18e-09	DOMAIN: RhoGEF	Domain with enzymatic activity	Signaling by Rho GTPases.	Sos1 protein is a guanine nucleotide exchange factor for Ras proteins (Buday & Downward, 1993)
ZNF706_3	tcga+icgc: 5 tcga: 5	tcga+icgc: 2.08e-07 tcga: 1.35e-07	DOMAIN: 4F5
C20orf85_26	tcga+icgc: 5 tcga: 5	tcga+icgc: 3.57e-07 tcga: 1.98e-07	DOMAIN: LLC1
ACTR10_342	tcga+icgc: 5 tcga: 5	tcga+icgc: 3.23e-09 tcga: 1.61e-09	DOMAIN: Actin
PODNL1_150	tcga+icgc: 5 tcga: 5	tcga+icgc: 6.79e-09 tcga: 2.13e-09	REPEAT: LRR 4.
REPS1_141	tcga+icgc: 5 tcga: 5	tcga+icgc: 4.21e-09 tcga: 1.18e-09
METTL14_298	tcga+icgc: 8 tcga: 5	tcga+icgc: 2.10e-13 tcga: 3.59e-09	DOMAIN: MT-A70 (Pfam Clan ID: CL0063)	Hotspot mapped to the protein-protein interface (PDB analysis).
RANBP2_2422	tcga+icgc: 5 tcga: 5	tcga+icgc: 8.38e-09 tcga: 4.45e-09	DOMAIN: Ran_BP1	Pfam ID: CL0266 1ith the Pleckstrin Homology domain (Akt1) and Ran_BP1 domain	Signaling by Rho GTPases.
ABCA5_1477	tcga+icgc: 5 tcga: 5	tcga+icgc: 6.79e-09 tcga: 2.76e-09
PPP1R9A_24	tcga+icgc: 5 tcga: 5	tcga+icgc: 4.12e-08 tcga: 8.53e-09
ZNF333_554	tcga+icgc: 5 tcga: 5	tcga+icgc: 1.79e-08 tcga: 4.45e-09	DOMAIN: zf-C2H2_6;
FUBP1_451	tcga+icgc: 5 tcga: 5	tcga+icgc: 3.23e-09 tcga: 1.61e-09	DOMAIN: KH_1	RNA binding KH domain
WDR63_828	tcga+icgc: 5 tcga: 5	tcga+icgc: 4.21e-09 tcga: 2.76e-09
OXR1_122	tcga+icgc: 5 tcga: 5	tcga+icgc: 2.54e-08 tcga: 6.91e-09	DOMAIN: LysM
FZD6_416	tcga+icgc: 5 tcga: 5	tcga+icgc: 1.79e-08 tcga: 1.27e-08	DOMAIN: Frizzled
OR4F17_113	tcga+icgc: 5 tcga: 5	tcga+icgc: 1.31e-10 tcga: 6.65e-11	DOMAIN: 7tm_4; DISULFID.; TRANSMEM: Helical;
FAM104B_75	tcga+icgc: 5 tcga: 5	tcga+icgc: 3.09e-08 tcga: 7.35e-09	DOMAIN: FAM104
APOBR_1018	tcga+icgc: 5 tcga: 5	tcga+icgc: 8.38e-09 tcga: 4.45e-09
AGBL4_290	tcga+icgc: 5 tcga: 5	tcga+icgc: 1.79e-08 tcga: 8.53e-09	DOMAIN: Peptidase_M14	Domain with enzymatic activity	Agbl4 was reported to be hypermethylated in colon cancer (Lin et al, 2015)
BTN3A2_153	tcga+icgc: 5 tcga: 5	tcga+icgc: 1.79e-08 tcga: 1.05e-08
PEAR1_77	tcga+icgc: 5 tcga: 5	tcga+icgc: 2.99e-08 tcga: 1.27e-08	DISULFID.
BAZ1A_1480	tcga+icgc: 5 tcga: 5	tcga+icgc: 1.79e-08 tcga: 1.05e-08	DOMAIN: Bromodomain	Domain with enzymatic activity	Baz1a (also known as Acf1) is a chromatin remodeler involved in DNA damage response (Lan et al, 2010)
MTOR_1799	tcga+icgc: 5 tcga: 5	tcga+icgc: 2.99e-08 tcga: 1.54e-08	DOMAIN: FAT; REPEAT: TPR 13.	Pfam ID: CL0020
RNF103_94	tcga+icgc: 5 tcga: 5	tcga+icgc: 8.38e-09 tcga: 2.13e-09
ANKHD1-EIF4EBP3_60	tcga+icgc: 5 tcga: 5	tcga+icgc: 2.51e-09 tcga: 1.61e-09
CTNNB1_41	tcga+icgc: 70 tcga: 21	tcga+icgc: 4.11e-77 tcga: 2.91e-22	MOD_RES: Phosphothreonine; by GSK3-beta.	Interface to its protein regulators.
CTNNB1_33	tcga+icgc: 69 tcga: 28	tcga+icgc: 1.23e-75 tcga: 2.73e-32	MOD_RES: Phosphoserine; by GSK3-beta and HIPK2.	Interface to its protein regulators.
HRAS_12	tcga+icgc: 19 tcga: 8	tcga+icgc: 2.00e-23 tcga: 1.18e-09	DOMAIN: Ras; NP_BIND: GTP.	Pfam ID: CL002, which includes Ras and G-alpha domains.
CTNNB1_335	tcga+icgc: 15 tcga: 5	tcga+icgc: 1.02e-20 tcga: 2.34e-07	REPEAT: ARM 5.
CREBBP_1446	tcga+icgc: 12 tcga: 7	tcga+icgc: 1.09e-16 tcga: 1.30e-10	DOMAIN: HAT_KAT11; REGION: Acetyl-CoA binding.	Crebbp binds the Acetyl-CoA ligand.
EZH2_646	tcga+icgc: 11 tcga: /	tcga+icgc: 6.26e-17 tcga: /	DOMAIN: SET
COQ10A_67	tcga+icgc: 10 tcga: /	tcga+icgc: 1.59e-16 tcga: /
SYNE2_1238	tcga+icgc: 8 tcga: /	tcga+icgc: 2.10e-13 tcga: /
GPR98_4503	tcga+icgc: 8 tcga: /	tcga+icgc: 4.51e-12 tcga: /
TMEM63B_209	tcga+icgc: 7 tcga: /	tcga+icgc: 4.63e-11 tcga: /	DOMAIN: RSN1_TM; TRANSMEM: Helical.
RRAD_278	tcga+icgc: 7 tcga: 5	tcga+icgc: 8.60e-11 tcga: 2.61e-08	REGION: Calmodulin-binding. (ligand)
MYD88_273	tcga+icgc: 7 tcga: /	tcga+icgc: 3.76e-11 tcga: /	DOMAIN: TIR
TOP2B_656	tcga+icgc: 6 tcga: /	tcga+icgc: 5.81e-10 tcga: /	DOMAIN: TOPRIM_C
ERCC2_484	tcga+icgc: 6 tcga: /	tcga+icgc: 8.87e-10 tcga: /	REGION: Mediates interaction with MMS19.
ZC3H4_779	tcga+icgc: 6 tcga: 5	tcga+icgc: 2.18e-10 tcga: 3.59e-09
FRG2C_277	tcga+icgc: 6 tcga: /	tcga+icgc: 3.60e-11 tcga: /
MLANA_51	tcga+icgc: 5 tcga: /	tcga+icgc: 1.14e-08 tcga: /	DOMAIN: MLANA
GLIPR2_26	tcga+icgc: 5 tcga: /	tcga+icgc: 7.59e-09 tcga: /	DOMAIN: CAP
EXOSC2_11	tcga+icgc: 5 tcga: /	tcga+icgc: 1.31e-10 tcga: /
EIF5A_26	tcga+icgc: 5 tcga: /	tcga+icgc: 3.78e-08 tcga: /	REGION: DOHH-binding.
PPM1J_479	tcga+icgc: 5 tcga: /	tcga+icgc: 1.01e-08 tcga: /
TMPRSS3_100	tcga+icgc: 5 tcga: /	tcga+icgc: 1.01e-08 tcga: /
HARS_232	tcga+icgc: 5 tcga: /	tcga+icgc: 2.51e-09 tcga: /	DOMAIN: tRNA-synt_His
ZBTB7A_424	tcga+icgc: 5 tcga: /	tcga+icgc: 8.38e-09 tcga: /	DOMAIN: zf-C2H2;
TMEM247_128	tcga+icgc: 5 tcga: /	tcga+icgc: 2.12e-08 tcga: /	DOMAIN: TMEM247
MARK3_120	tcga+icgc: 5 tcga: 5	tcga+icgc: 1.38e-09 tcga: 8.40e-10	DOMAIN: Protein kinase.
