# Supplementary material for: Systematic characterization of pan‐cancer mutation clusters
Source: Mol Syst Biol. 2018 Mar 25;14(3):e7974. doi: 10.15252/msb.20177974 (PMC5866917; doi:10.15252/msb.20177974)
Supplement: Supplementary file 4 — Dataset EV2 [file MSB-14-e7974-s004.xlsx]

## Sheet: Description
Expanded View dataset 2
Homologs of the genes with hotspots.

## Sheet: EV_2
Gene with a hotspot mutation	Is the gene in the Census	Homologue	Is there a hotspot in the homologue	Is the homologue in the Census
ARAF	-	BRAF	With_a_hotspot	+
ARAF	-	MAP3K13	-	+
ARAF	-	RAF1	-	+
ARHGAP5	-	SRGAP3	-	+
FZD6	-	SMO	-	+
KLF5	-	KLF4	-	+
KLF5	-	KLF6	-	+
LRP1	-	LRP1B	-	+
PBX2	-	PBX1	-	+
PIK3CB	-	PIK3CA	With_a_hotspot	+
PODNL1	-	OMD	-	+
PPP1R9A	-	MLLT4	-	+
RBL2	-	RB1	-	+
REPS1	-	EPS15	-	+
RRAD	-	RRAS2	With_a_hotspot	-
RRAS2	-	RRAD	With_a_hotspot	-
SH3GLB2	-	SH3GL1	-	+
SOS1	-	RALGDS	-	+
TMPRSS3	-	TMPRSS2	-	+
ZNF721	-	ZNF91	With_a_hotspot	-
ZNF91	-	ZNF721	With_a_hotspot	-
AKT1	+	AKT2	-	+
BCOR	+	BCORL1	-	+
BRAF	+	ARAF	With_a_hotspot	-
BRAF	+	MAP3K13	-	+
BRAF	+	RAF1	-	+
CDK4	+	CDK6	-	+
CDKN2A	+	CDKN2C	-	+
CREBBP	+	BRD3	-	+
CREBBP	+	BRD4	-	+
CREBBP	+	EP300	With_a_hotspot	+
EGFR	+	ERBB2	With_a_hotspot	+
EGFR	+	ERBB3	With_a_hotspot	+
EGFR	+	ERBB4	-	+
EGFR	+	JAK1	-	+
EGFR	+	JAK2	-	+
EGFR	+	JAK3	-	+
EGFR	+	SYK	-	+
EP300	+	BRD3	-	+
EP300	+	BRD4	-	+
EP300	+	CREBBP	With_a_hotspot	+
ERBB2	+	EGFR	With_a_hotspot	+
ERBB2	+	ERBB3	With_a_hotspot	+
ERBB2	+	ERBB4	-	+
ERBB2	+	JAK1	-	+
ERBB2	+	JAK2	-	+
ERBB2	+	JAK3	-	+
ERBB2	+	SYK	-	+
ERBB3	+	EGFR	With_a_hotspot	+
ERBB3	+	ERBB2	With_a_hotspot	+
ERBB3	+	ERBB4	-	+
ERBB3	+	JAK1	-	+
ERBB3	+	JAK2	-	+
ERBB3	+	JAK3	-	+
ERBB3	+	SYK	-	+
EZH2	+	KMT2A	-	+
EZH2	+	KMT2C	-	+
EZH2	+	KMT2D	-	+
FBXW7	+	TRAF7	-	+
FGFR2	+	FGFR1	-	+
FGFR2	+	FGFR3	With_a_hotspot	+
FGFR2	+	FGFR4	-	+
FGFR2	+	FLT3	With_a_hotspot	+
FGFR2	+	FLT4	-	+
FGFR2	+	KDR	-	+
FGFR2	+	KIT	With_a_hotspot	+
FGFR2	+	PDGFRA	-	+
FGFR2	+	PDGFRB	-	+
FGFR2	+	RET	-	+
FGFR3	+	FGFR1	-	+
FGFR3	+	FGFR2	With_a_hotspot	+
FGFR3	+	FGFR4	-	+
FGFR3	+	FLT3	With_a_hotspot	+
FGFR3	+	FLT4	-	+
FGFR3	+	KDR	-	+
FGFR3	+	KIT	With_a_hotspot	+
FGFR3	+	PDGFRA	-	+
FGFR3	+	PDGFRB	-	+
FGFR3	+	RET	-	+
FLT3	+	KIT	With_a_hotspot	+
FGFR2	+	PDGFRB		+
FGFR2	+	PDGFRA		+
FGFR2	+	KDR		+
FGFR2	+	FLT4		+
FGFR2	+	RET		+
FGFR2	+	FGFR4		+
FGFR2	+	FGFR2	With_a_hotspot	+
FGFR2	+	FGFR3	With_a_hotspot	+
FGFR2	+	FGFR1		+
GNA11	+	GNAQ	With_a_hotspot	+
GNAQ	+	GNA11	With_a_hotspot	+
HRAS	+	KRAS	With_a_hotspot	+
HRAS	+	NRAS	With_a_hotspot	+
IDH1	+	IDH2	With_a_hotspot	+
IDH2	+	IDH1	With_a_hotspot	+
KIT	+	FLT3	With_a_hotspot	+
FLT3	+	PDGFRB		+
FLT3	+	PDGFRA		+
FLT3	+	KDR		+
FLT3	+	FLT4		+
FLT3	+	RET		+
FLT3	+	FGFR4		+
FLT3	+	FGFR2	With_a_hotspot	+
FLT3	+	FGFR3	With_a_hotspot	+
FLT3	+	FGFR1		+
KRAS	+	HRAS	With_a_hotspot	+
KRAS	+	NRAS	With_a_hotspot	+
MAP2K1	+	MAP2K2	-	+
MAP2K1	+	MAP2K4	-	+
NRAS	+	HRAS	With_a_hotspot	+
NRAS	+	KRAS	With_a_hotspot	+
PIK3CA	+	PIK3CB	With_a_hotspot	-
RAC1	+	RHOH	-	+
SMAD4	+	SMAD2	-	+
SMAD4	+	SMAD3	-	+
U2AF1	+	ZRSR2	-	+
