# Supplementary material for: Systematic characterization of pan‐cancer mutation clusters
Source: Mol Syst Biol. 2018 Mar 25;14(3):e7974. doi: 10.15252/msb.20177974 (PMC5866917; doi:10.15252/msb.20177974)
Supplement: Supplementary file 5 — Dataset EV3 [file MSB-14-e7974-s005.xlsx]

## Sheet: Description
Expanded View dataset 3
Proteins with hotspot mutations that are classified as enzymes.

## Sheet: EV_3
Gene name	Hotspot residue	Number of mutations	Gene in census	Enzymatic function
ACADS	330	9	/	Short-chain acyl-CoA dehydrogenase.
AKT1	17	13	Census	Non-specific serine/threonine protein kinase.
ARAF	214	5	/	Non-specific serine/threonine protein kinase.
ASCC3	136	6	/	DNA helicase.
ATM	337	15	Census	Non-specific serine/threonine protein kinase.
BRAF	600	404	Census	Non-specific serine/threonine protein kinase.
CARM1	202	7	/	Type I protein arginine methyltransferase.
CDK4	24	6	Census	Cyclin-dependent kinase.
CHEK2	416	32	Census	Non-specific serine/threonine protein kinase.
CSGALNACT2	362	9	/	Acetylgalactosaminyltransferase.
DNMT3A	882	30	Census	DNA (cytosine-5-)-methyltransferase.
DHX9	40	7	/	RNA helicase.
EGFR	289,598	23,18	Census	Receptor protein-tyrosine kinase.
EP300	1399	11	Census	Histone acetyltransferase.
ERBB2	310	15	Census	Receptor protein-tyrosine kinase.
ERBB3	104	19	Census	Receptor protein-tyrosine kinase.
ERCC2	484	6	Census	DNA helicase.
EZH2	646	11	Census	Histone-lysine N-methyltransferase.
FLT3	835	16	Census	Receptor protein-tyrosine kinase.
FGFR2	252, 550	10,11	Census	Receptor protein-tyrosine kinase.
FGFR3	249	13	Census	Receptor protein-tyrosine kinase.
GPX1	77	7	/	Glutathione peroxidase.
HARS	232	5	/	Histidine--tRNA ligase.
IDH1	132	289	Census	Isocitrate dehydrogenase (NADP(+)).
IDH2	140,172	17,20	Census	Isocitrate dehydrogenase (NADP(+)).
KIT	816	16	Census	Receptor protein-tyrosine kinase.
MAP2K1	124	9	Census	Mitogen-activated protein kinase kinase.
MAP3K1	1330	5	Census	Mitogen-activated protein kinase kinase kinase.
MAPK1	322	10	Census	Mitogen-activated protein kinase.
MARK3	120	5	/	Non-specific serine/threonine protein kinase.
MBOAT2	43	6	/	1-acylglycerol-3-phosphate O-acyltransferase. 1-acylglycerophosphoethanolamine O-acyltransferase.
METTL14	298	5	/	mRNA (2'-O-methyladenosine-N(6)-)-methyltransferase.
MTOR	1799, 2215	5,11	Census	Non-specific serine/threonine protein kinase.
PIK3CA	88, 345, 542, 545, 726, 1047	32,34,118,208,19,218	Census	Phosphatidylinositol-4,5-bisphosphate 3-kinase.
PIK3CB	1067	5	/	Phosphatidylinositol-4,5-bisphosphate 3-kinase.
PNPLA4	223	7	/	Triacylglycerol lipase.
POLE	286	13	Census	DNA-directed DNA polymerase.
PPIL2	35	5	/	Peptidylprolyl isomerase.
PPM1J	479	5	/	Protein-serine/threonine phosphatase.
PPP6C	301	9	Census	Protein-serine/threonine phosphatase.
PTEN	130	62	Census	Protein-serine/threonine phosphatase. Protein-tyrosine-phosphatase. Phosphatidylinositol-3,4,5-trisphosphate 3-phosphatase.
TOP2B	656	6	/	DNA topoisomerase (ATP-hydrolyzing).
Additional enzymes in the set, according to the BRENDA database annotations
CREBBP	1446	12	Census	Histone acetyltransferase
HRAS	12,13,61	19, 19, 47	Census	Small monomeric GTPase
KRAS	12	841	Census	Small monomeric GTPase
PIK3R1	376	7	Census	Phosphatidylinositol-4,5-bisphosphate 3-kinase
PRKCI	480	8	/	Protein kinase C
RAC1	29	17	/	Small monomeric GTPase
RHEB	35	8	Census	Small monomeric GTPase
