# Supplementary material for: Systematic characterization of pan‐cancer mutation clusters
Source: Mol Syst Biol. 2018 Mar 25;14(3):e7974. doi: 10.15252/msb.20177974 (PMC5866917; doi:10.15252/msb.20177974)
Supplement: Supplementary file 6 — Dataset EV4 [file MSB-14-e7974-s006.xlsx]

## Sheet: Description
Expanded View dataset 4
Pfam domains and GO terms enriched in the set of proteins with hotspot mutations.

## Sheet: EV_4
Pfam domains and clans that are enriched compared to the background set of non-cancer proteins
Pfam Identifier	Percentage in the H set	Percentage in the C set	Percentage in the O set	P-value Fisher test, enrichment compared to C	Adjusted Value	P-value Fisher test, enrichment compared to O	Adjusted Value	Domain names
CL0016	13.75	4.81	2.46	0.0002915	0.00446967	1.296e-10	5.9616e-09	PI3_PI4_kinase,Pkinase_Tyr,Pkinase
CL0023	10.62	5.81	4.42	0.0487	0.149347	0.0008347	0.00767924	G-alpha,Helicase_C,DEAD,DEAD_2,ABC_tran,Helicase_C_2,Ras,NACHT
CL0006	3.12	0	0.33	0.0008042	0.00767924	0.000259	0.00446967	C1_1,ZZ
CL0547	1.87	0.4	0.13	0.09527	0.23644	0.001565	0.0119983	GF_recep_IV,Furin-like
PF00439	1.87	0.8	0.17	0.3692	0.495832	0.002937	0.0193003	Bromodomain
CL0007	1.87	0.2	0.2	0.04631	0.149347	0.004873	0.0280197	KH_1,KH_6
CL0072	3.75	1.8	1.13	0.2175	0.370556	0.01071	0.050784	PB1,PI3K_rbd,RBD,UBX
CL0020	4.37	1.8	1.49	0.07801	0.224279	0.01104	0.050784	Arm,PI3Ka,DUF3385,HEAT_2,CRM1_C,IBN_N,FAT,Xpo1,HEAT
GO terms that are enriched compared to the background set of non-cancer proteins
GO term	P-value Fisher test, enrichment compared to C	Adjusted Value	P-value Fisher test, enrichment compared to O	Adjusted Value
GO: fibroblast growth factor receptor signaling pathway	6.97041e-06	2.78816e-05	2.1983e-18	5.27592e-17
GO: fibroblast growth factor receptor signaling pathway	6.97041e-06	2.78816e-05	2.1983e-18	5.27592e-17
GO: platelet activation	0.00017783	0.000284528	6.92375e-06	2.78816e-05
GO: cell proliferation	0.151462	0.165231	5.03441e-08	4.02753e-07
GO: transcription factor binding	0.0986185	0.118342	2.43166e-05	7.25318e-05
GO: GTPase activity	0.00017783	0.000284528	3.53457e-05	8.48297e-05
GO: protein phosphorylation	0.00160614	0.00214152	3.44764e-09	4.13716e-08
GO: small GTPase mediated signal transduction	0.128865	0.147275	6.02735e-07	3.61641e-06
GO: chromatin binding	0.282303	0.294578	8.14723e-05	0.000177758
GO: gene expression	0.678346	0.678346	8.87381e-06	3.04245e-05
GO: ATP binding	0.0564454	0.0712995	2.71994e-05	7.25318e-05
GO: DNA binding	0.000175856	0.000284528	0.00146453	0.00206758
GO: protein binding	0.000258345	0.000387517	0.000125769	0.000251537
