# Supplementary material for: Systematic characterization of pan‐cancer mutation clusters
Source: Mol Syst Biol. 2018 Mar 25;14(3):e7974. doi: 10.15252/msb.20177974 (PMC5866917; doi:10.15252/msb.20177974)
Supplement: Supplementary file 7 — Dataset EV5 [file MSB-14-e7974-s007.xlsx]

## Sheet: Description
Expanded View dataset 5
Genes with hotspots and with mutation patterns typical of tumor suppressors.
Notes: Red gene names in the table: not in the CGC, but a homologue of a CGC gene. Bold gene names: In CGC since recently.

## Sheet: EV_5
Gene with a hotspot mutation	Number of highly deleterious mutations	Ratio over synonymous	Ratio over gene length	Does it pass the here-set tresholds	Census classification	Previously suggested as a TS candidate (Diavoli et al., Cell 2013)	TSG database	Note: Possible mechanism of action
ABCA5	31	1.19	0.02	+	-	-
ARHGAP5	37	1.06	0.02	+	-	TS_candidate
ASCC3	34	1.06	0.02	+	-	-
ATM	92	2.09	0.03	+	Census: TSG	TS_candidate	TSG
B2M	43	10.75	0.35	+	Census: TSG	TS_candidate
BCOR	49	0.83	0.03	-	Census: TSG	TS_candidate	TSG
CDKN2A	80	2.29	0.46	+	Census: TSG	TS_candidate
CHEK2	12	0.29	0.02	-	Census: TSG	-		Dimerization promotes kinase activation through activation-loop autophosphorylation, which is where the hotspot mutation maps to. There are three phosphosites surrounding the hotspot (Phosphosite Plus database).
CIC	61	1.52	0.02	+	Census: oncogene/TSG	TS_candidate	TSG
CREBBP	39	0.7	0.02	-	Census: oncogene/TSG	TS_candidate	TSG	Somatic mutations of the CREBBP cluster within the substrate-binding pocket of the acetyltransferase domain10, 46 and have been shown to decrease affinity for their substrate, acetyl-coA. (from: Lunning and Green, Blood Cancer J, 2015)
DNMT3A	17	0.59	0.02	-	Census: TSG	TS_candidate	TSG
EP300	39	1.26	0.02	+	Census.	TS_candidate		Mutation affect substrate binding (a region homologus to the one in CREBBP is affected).
ERCC2	2	0.08	0	-	Census: TSG	-
EZH2	11	0.58	0.01	-	Census: oncogene/TSG	-	TSG	Hotspot residue is a phpsphosite (PhosbositePlusdatabase annotation)
FBXW7	71	5.92	0.1	+	Census.	TS_candidate	TSG	As FBXW7 can form dimers through its amino-terminal dimerization domain37,38, the stronger effects of Fbxw7R482Q/+ on tumorigenesis are thought to stem from dominant-negative effects owing to heterodimer formation between wild-type and R482Q-mutant proteins, which dilutes the wild-type FBXW7 homodimers and their tumour-suppressor function.
FUBP1	34	2.12	0.05	+	Census.	TS_candidate
IDH2	4	1.33	0.01	-	Census.	TS_candidate		Substrate binding is affected.
LIMCH1	30	0.97	0.02	-	-	TS_candidate
MAP3K1	82	4.32	0.05	+	Census.	TS_candidate
PIK3R1	82	3.28	0.11	+	Census.	TS_candidate		Mutation affects regulatory interface to the PIK3CA oncogene.
PTEN	267	24.27	0.66	+	Census: TSG	TS_candidate	TSG	We demonstrate that catalytically inactive cancer-associated PTEN mutants heterodimerize with wild-type PTEN and constrain its phosphatase activity in a dominant-negative manner. (A Papa et al: Cancer-associated PTEN mutants act in a dominant-negative manner to suppress PTEN protein function, Cell 2014)
RBL2	28	1.75	0.02	+	-	-	TSG
SMAD4	61	3.59	0.11	+	Census: TSG	TS_candidate	TSG	Mutation at the homomer interface and dimer formation is necessary for the protein activation.
TSG database	Notes:
KLF5	Homolog of the tumor suppressors Klf4 and Klf6 (Black et al, 2001),						TSG
IDH1							TSG
MAX							TSG	Mutation is within the DNA binding region. The protein can form homo- and hetero-oligomers.
SPOP	Previously discussed both as an oncogene and a tumor suppressor (Blattner et al, 2017; Li et al, 2011).						TSG
DLC1							TSG
FLT3							TSG	Hotspot maps to the activation loop
Additional:
POLE	Hotspot mutation had been reported in the TCGA studies (Cancer Genome Atlas Research et al, 2013) and identified here. It might represent an untypical tumor repressor. Due to its essential role in DNA replication, tumor cells might prefer an interference with its function to a complete gene deletion (Hansen et al, 2015; Smith et al, 2013).
P53	Hotspots not significant on the pan-cancer level, but on the level of several individual tumor types:							P53: The ability of p53 to oligomerise was further supported by the finding that proteins mutated at their DBD are dominant negative over wild-type protein, inactivating it upon hetero-oligomerization. (from: P Chene: The role of tetramerization in p53 function, Oncogene 2001).
Genes within the genomic regions that are most frequently deleted in tumors, Zack et al. Nat Genet 2013
Gene	Genomic region (hg19)	Number of genes within the peak region
AGBL4	1:48935280	2
C3orf67	3:59034763	2
ZC3H4	19:47332686	10
FRG2C	3:75363575	12
