# Supplementary material for: Systematic characterization of pan‐cancer mutation clusters
Source: Mol Syst Biol. 2018 Mar 25;14(3):e7974. doi: 10.15252/msb.20177974 (PMC5866917; doi:10.15252/msb.20177974)
Supplement: Supplementary file 8 — Dataset EV6 [file MSB-14-e7974-s008.xlsx]

## Sheet: Description
Expanded View dataset 6
Characterizarion of the most frequently mutated hotspot residues.

## Sheet: EV_6
Categorization of mutations that were observed in 10 and more patients.
Regulates ligand binding or protein binding or nucleic acid binding:
Gene name	Ensembl identifier	Positions	Number of mutations	Annotation of regions with a mutation
BRAF	ENSG00000157764	600	404	DOMAIN: Pkinase_Tyr
KRAS	ENSG00000133703	12	338	DOMAIN: Ras; NP_BIND: GTP.
PIK3CA	ENSG00000121879	88,345,542,545,726,1047	32,34,208,218,19,118	DOMAIN: PI3Ka, DOMAIN: PI3K_p85B
NRAS	ENSG00000213281	61	152	DOMAIN: Ras; NP_BIND: GTP.
GNAQ	ENSG00000156052	209	40	DOMAIN: G-alpha; NP_BIND: GTP; MOD_RES: Deamidated glutamine;
HRAS	ENSG00000174775	12,13,61	19,12,39	DOMAIN: Ras; NP_BIND: GTP.
GNA11	ENSG00000088256	209	35	DOMAIN: G-alpha; MOD_RES: Deamidated glutamine; by Photorhabdus; NP_BIND: GTP.
CTNNB1	ENSG00000168036	32,33,37,41,335	32,69,31,70,15	MOD_RES: Phosphoserine; by GSK3-beta and HIPK2. MOD_RES: Phosphothreonine; by GSK3-beta. REPEAT: ARM 5.
GNAS	ENSG00000087460	844	24	DOMAIN: G-alpha
EGFR	ENSG00000146648	289,598	23,18	DOMAIN: Furin-like. DOMAIN: GF_recep_IV
ERBB3	ENSG00000065361	104	19	DOMAIN: Recep_L_domain
RAC1	ENSG00000136238	29	17	DOMAIN: Ras
KIT	ENSG00000157404	816	16	DOMAIN: Protein kinase.
FLT3	ENSG00000122025	835	16	DOMAIN: Protein kinase.
ERBB2	ENSG00000141736	310	15	DOMAIN: Furin-like; DISULFID.
PPP2R1A	ENSG00000105568	179	14	DOMAIN: HEAT_2; REGION: SV40 small T antigen binding.; REGION: PP2A subunit B binding.; REGION: Polyoma small and medium T antigens
FGFR3	ENSG00000068078	249	13
AKT1	ENSG00000142208	17	13	DOMAIN: PH; REGION: Inositol-(1,3,4,5)-tetrakisphosphate.
FGFR2	ENSG00000066468	252,550	10,11	DOMAIN: Pkinase_Tyr
MTOR	ENSG00000198793	2215	11	DOMAIN: PI3_PI4_kinase
RXRA	ENSG00000186350	427	10	DOMAIN: Hormone_recep; REGION: Ligand-binding.
MAPK1	ENSG00000100030	322	10	MOTIF: Cytoplasmic retention motif.
RHPN2	ENSG00000131941	73	10	DOMAIN: HR1;
PBX2	ENSG00000204304	262	11	DOMAIN: Homeobox;
U2AF1	ENSG00000160201	34	25	DOMAIN: zf-CCCH;
ZNF91	ENSG00000167232	333	10	DOMAIN: zf-C2H2;
SF3B1	ENSG00000115524	625, 700	21,12	REPEAT: HEAT 3.
Mutation occurs within a tumor suppressor:
IDH1	ENSG00000138413	132	289	TS
PTEN	ENSG00000171862	130	62	TS
FBXW7	ENSG00000109670	465	42	TS
CHEK2	ENSG00000183765	416	32	TS	DOMAIN: DSPc;
DNMT3A	ENSG00000119772	882	30	TS	DOMAIN: WD40;
FBXW7	ENSG00000109670	505	28	TS	DOMAIN: Pkinase
SMAD4	ENSG00000141646	361	23	TS	DOMAIN: SAM-dependent MTase C5-type.
IDH2	ENSG00000182054	172	20	TS	DOMAIN: WD40;
ARHGAP5	ENSG00000100852	474	15	TS	DOMAIN: MH2
ATM	ENSG00000149311	337	15	TS	DOMAIN: Iso_dh; BINDING: Substrate.
SPOP	ENSG00000121067	133	13	TS
B2M	ENSG00000166710	1	12	TS
EP300	ENSG00000100393	1399	11	TS	DOMAIN: MATH; REGION: Important for binding substrate proteins.; REGION: Required for nuclear localization.
CDKN2A	ENSG00000147889	138	10	TS	SIGNAL.,
DLC1	ENSG00000164741	741	10	TS	DOMAIN: HAT_KAT11; REGION: Interaction with histone.; REGION: Acetyl-CoA binding.
CREBBP	ENSG00000005339	1446	12	TS
EZH2	ENSG00000106462	646	11	TS
POLE	ENSG00000177084	286	13		DOMAIN: HAT_KAT11; REGION: Acetyl-CoA binding.
					DOMAIN: SET
					DOMAIN: DNA_pol_B_exo1
Other mutations:
NEFH	ENSG00000100285	645	30	DOMAIN: DUF1388; REGION: Tail.
NFE2L2	ENSG00000116044	79	16
PTH2	ENSG00000142538	22	16	SIGNAL.
EFCAB6	ENSG00000186976	379	15
NAB2	ENSG00000166886	208	12
KRTAP4-5	ENSG00000198271	74	12	DOMAIN: Keratin_B2_2;
WDR87	ENSG00000171804	2303	10
MB21D2	ENSG00000180611	311	10	DOMAIN: Mab-21
COQ10A	ENSG00000135469	67	10
