# Supplementary material for: Systematic characterization of pan‐cancer mutation clusters
Source: Mol Syst Biol. 2018 Mar 25;14(3):e7974. doi: 10.15252/msb.20177974 (PMC5866917; doi:10.15252/msb.20177974)
Supplement: Supplementary file 9 — Dataset EV7 [file MSB-14-e7974-s009.xlsx]

## Sheet: Description
Expanded View dataset 7
List of all identified hotspots with a Pfam and UniProt anontation of the affected protein segments.

## Sheet: EV_7
Protien candidate with a hotspot mutation	Percentage of interactors that are in the Cancer Gene Census	Number of census interactors	P-value Fisher test	Adjusted p-value
CARM1	0.31	23	1.6e-17	8.15e-16
KLF5	0.39	18	4.26e-16	1.09e-14
RXRA	0.18	20	9.94e-11	1.69e-09
PCBP1	0.17	18	1.88e-09	2.4e-08
SOS1	0.28	12	2.97e-09	3.03e-08
RBL2	0.21	13	2.35e-08	1.99e-07
DHX9	0.14	19	4.23e-08	3.02e-07
TOP2B	0.25	11	4.73e-08	3.02e-07
ZBTB7A	0.29	9	1.92e-07	1.09e-06
PIK3CB	0.32	7	2.25e-06	1.15e-05
EIF5A	0.24	8	4.14e-06	1.92e-05
ARAF	0.13	12	1.28e-05	5.46e-05
RHEB	0.23	7	2.74e-05	0.000107504
PRKCI	0.12	8	0.000793664	0.0028912
GPX1	0.25	3	0.00458784	0.0155986
PPIL2	0.16	4	0.00578667	0.018445
BAZ1A	0.13	4	0.0111563	0.033469
RHPN2	0.29	2	0.0164463	0.0441871
MARK3	0.1	5	0.016907	0.0441871
PBX2	0.16	3	0.0173283	0.0441871
SCYL3	0.25	2	0.021503	0.0522216
REPS1	0.14	3	0.0227696	0.0527841
RRAS2	0.11	4	0.0249717	0.0553721
ANKHD1-EIF4EBP3	0.22	2	0.0271118	0.0554892
TMEM63B	0.08	6	0.0276542	0.0554892
PNPLA4	1	1	0.0293766	0.0554892
LRRCC1	1	1	0.0293766	0.0554892
ILVBL	0.12	3	0.0324674	0.0584493
ARHGAP5	0.2	2	0.0332359	0.0584493
MB21D2	0.17	2	0.0468903	0.0797136
NSFL1C	0.08	4	0.0523693	0.0838777
ASCC3	0.1	3	0.0526292	0.0838777
PEAR1	0.5	1	0.0578888	0.0894646
Additional analysis: Using the Network neighborhood-based entity set analysis from the ConsensusPathDB (Kamburov et al, 2013), we identified a number of proteins with hotspot mutations, whose direct neighbors were highly enriched in other proteins that had a hotspot mutation. ConsensusPathDB integrates network data from more than 30 different interaction and pathway databases, including BioGRID (…
Protein Name	Entrez Gene ID	Enrichment p-value	Enrichment q-value	Note
PIK3CB	5291	2.72991e-08	1.55661e-06	Homologue is in the CGC.
SOS1	6654	1.72939e-07	7.2713e-06	Homologue is in the CGC.
ARAF	369	5.1634e-06	0.000119404	Homologue is in the CGC.
KLF5	688	9.24272e-06	0.000188592	Homologue is in the CGC.
RHEB	6009	1.96443e-05	0.000347954	Mutation within Ras domain.
PCBP1	5093	2.91494e-05	0.0004743	Mutation within KH domain.
RXRA	6256	5.8414e-05	0.000810494	Nuclear receptor.
RBL2	5934	0.000183293	0.00190739	Homologue is in the CGC.
DHX9	1660	0.000199335	0.00203866
PRKCI	5584	0.000241818	0.00232733	Mutation within Kinase domain.
ALS2	57679	0.000291441	0.00268094	Guanine nucleotide exchange factor
RRAS2	22800	0.000515516	0.0040912	Homologue is in the CGC.
