# Supplementary material for: Systematic characterization of pan‐cancer mutation clusters
Source: Mol Syst Biol. 2018 Mar 25;14(3):e7974. doi: 10.15252/msb.20177974 (PMC5866917; doi:10.15252/msb.20177974)
Supplement: Supplementary file 10 — Dataset EV8 [file MSB-14-e7974-s010.xlsx]

## Sheet: Description
Expanded View dataset 8
Contribution of individual tumor types to the pan-cancer mutation count for the hotspot residues.

## Sheet: EV_8
Hotspot mutation	Number of patients with the mutation	Individual tumor types in which it is mutated
KRAS_12	841	PACA:483	PAAD:94	LUAD:70	COAD:55	UCEC:36	READ:26	STAD:12	TGCT:8	CESC:7	UCS:7	COCA:6	BRCA:6	OV:6	BLCA:4	ESAD:3	LAML:3	SKCM:2	LINC:2	GBM:2	KIRP:2	DLBC:1	ORCA:1	CHOL:1	LIRI:1	LUSC:1	THCA:1	LIHC:1
BRAF_600	409	THCA:236	SKCM:127	COAD:26	GBM:5	LUAD:5	PBCA:4	READ:2	LGG:1	KIRP:1	CHOL:1	LICA:1
IDH1_132	330	LGG:221	BOCA:37	LAML:19	SKCM:15	GBM:15	CHOL:4	PRAD:4	COAD:3	LIHC:3	PBCA:1	LIRI:1	LUAD:1	PCPG:1	SARC:1	LINC:1	BLCA:1	MALY:1	BRCA:1
PIK3CA_1047	254	BRCA:158	UCEC:20	STAD:13	COAD:9	HNSC:7	UCS:5	ORCA:4	PACA:3	PBCA:3	CESC:3	PRAD:3	LICA:2	LGG:2	LUSC:2	LIRI:2	SARC:2	LINC:2	BLCA:2	LIHC:2	GBM:2	ESCA:1	SKCM:1	READ:1	ACC:1	LUAD:1	CHOL:1	KIRC:1	OV:1
PIK3CA_545	237	BRCA:74	CESC:26	BLCA:22	COAD:19	HNSC:18	UCEC:14	STAD:12	LUSC:10	UCS:5	GBM:5	LUAD:5	LINC:4	KIRC:3	ESAD:3	TGCT:2	ESCA:2	SKCM:2	LGG:2	LIHC:1	OV:1	KIRP:1	PRAD:1	LICA:1	CHOL:1	PACA:1	READ:1	ORCA:1
NRAS_61	159	SKCM:81	THCA:34	TGCT:6	COAD:6	LAML:6	UCEC:4	OV:3	BLCA:3	READ:3	STAD:2	NBL:1	GBM:1	SARC:1	KICH:1	LIHC:1	PACA:1	LGG:1	ACC:1	LIRI:1	LUAD:1	BOCA:1
PIK3CA_542	133	BRCA:46	HNSC:14	UCEC:13	CESC:12	BLCA:10	COAD:9	STAD:5	LUAD:3	LUSC:3	PRAD:2	GBM:2	ESAD:2	LGG:2	LIHC:1	KIRC:1	LINC:1	KIRP:1	COCA:1	DLBC:1	LIRI:1	GACA:1	ORCA:1	PACA:1
SF3B1_700	97	CMDI:68	BRCA:12	PACA:8	CLLE:3	PRAD:1	KIRC:1	DLBC:1	SARC:1	ESAD:1	LAML:1
CTNNB1_41	70	LICA:17	LINC:14	LIRI:13	COAD:5	UCEC:5	SKCM:4	LIAD:4	PRAD:3	LIHC:2	PAAD:1	ACC:1	LUAD:1
CTNNB1_33	69	UCEC:16	LINC:14	LIRI:10	LICA:9	LIHC:8	PBCA:6	PACA:2	BLCA:1	COAD:1	PRAD:1	STAD:1
CTNNB1_37	66	UCEC:20	LINC:14	LICA:7	LIRI:6	LUAD:3	PBCA:3	LIHC:3	STAD:2	PRAD:2	BLCA:2	ESAD:2	COCA:1	CESC:1
PTEN_130	65	UCEC:48	CESC:3	GBM:2	READ:2	ORCA:1	PACA:1	STAD:1	LUSC:1	UCS:1	KIRC:1	COAD:1	LINC:1	SARC:1	SKCM:1
CTNNB1_32	63	LICA:15	UCEC:12	LIHC:12	LIRI:7	LINC:5	PBCA:4	PRAD:3	CESC:2	STAD:1	SKCM:1	BLCA:1
HRAS_61	47	PCPG:16	THCA:14	BLCA:8	LUSC:2	SKCM:2	PRAD:1	LUAD:1	BRCA:1	ORCA:1	HNSC:1
FBXW7_465	45	STAD:9	COAD:7	UCS:7	UCEC:7	CESC:4	READ:4	BRCA:2	COCA:2	LUSC:1	PBCA:1	OV:1
GNAS_844	42	PACA:14	PAAD:6	COAD:4	STAD:3	LIHC:3	LUAD:2	BRCA:2	ESAD:2	LINC:2	CESC:1	ACC:1	READ:1	SKCM:1
GNAQ_209	40	UVM:37	SKCM:3
SMAD4_361	38	PACA:13	COAD:8	STAD:5	READ:3	ESAD:2	PAAD:2	CESC:2	HNSC:1	LUAD:1	BRCA:1
PIK3CA_345	36	BRCA:20	STAD:5	UCEC:5	UCS:2	PRAD:2	TGCT:1	GBM:1
GNA11_209	35	UVM:34	SKCM:1
U2AF1_34	34	LUAD:8	LAML:7	PACA:6	PAAD:3	BLCA:2	CESC:2	UCS:2	UCEC:2	LINC:1	LIRI:1
PIK3CA_88	34	UCEC:11	COAD:9	STAD:4	GBM:2	READ:2	BRCA:2	BLCA:1	HNSC:1	PACA:1	PRAD:1
SF3B1_625	32	UVM:14	CMDI:9	SKCM:6	LINC:1	PACA:1	BLCA:1
CHEK2_416	32	PCPG:8	COAD:6	PRAD:5	UVM:5	SKCM:4	KIRC:2	UCS:2
FBXW7_505	31	UCEC:6	HNSC:4	BLCA:4	COAD:3	LUSC:3	CESC:3	UCS:3	ESCA:1	OV:1	PACA:1	STAD:1	COCA:1
NEFH_645	30	COAD:15	READ:8	KIRP:7
DNMT3A_882	30	LAML:29	PRAD:1
IDH2_172	26	LGG:12	BOCA:5	LAML:3	CHOL:2	LIHC:2	LINC:1	COAD:1
EGFR_289	23	GBM:20	LGG:2	HNSC:1
PIK3CA_726	21	BRCA:9	CESC:3	LUSC:2	COAD:2	BLCA:2	READ:1	LUAD:1	HNSC:1
ERBB3_104	20	STAD:8	CESC:4	BLCA:3	COAD:1	READ:1	UCEC:1	BRCA:1	UCS:1
ERBB2_310	20	BLCA:7	CESC:4	STAD:4	OV:2	BRCA:1	LUAD:1	COAD:1
SPOP_133	19	PRAD:19
NFE2L2_79	19	HNSC:5	LUSC:4	BLCA:3	CESC:2	LIRI:2	LICA:1	LIHC:1	LUAD:1
HRAS_13	19	BLCA:4	ORCA:4	HNSC:3	LUSC:3	PCPG:2	SKCM:2	BRCA:1
HRAS_12	19	BLCA:7	ORCA:6	HNSC:6
CDKN2A_138	19	PACA:6	PAAD:4	LIRI:1	LUAD:1	STAD:1	LIHC:1	LICA:1	SKCM:1	HNSC:1	ESAD:1	BLCA:1
EGFR_598	18	GBM:14	LGG:4
AKT1_17	18	BRCA:3	COAD:3	CESC:2	THCA:2	PACA:1	STAD:1	LUAD:1	PRAD:1	LUSC:1	BLCA:1	HNSC:1	SKCM:1
RAC1_29	17	SKCM:14	HNSC:1	UCEC:1	SARC:1
ATM_337	17	COAD:4	READ:3	SKCM:2	STAD:2	HNSC:1	BLCA:1	PAAD:1	LIRI:1	BRCA:1	PACA:1
IDH2_140	17	LAML:17
PTH2_22	16	PRAD:7	CHOL:4	UCEC:2	PCPG:1	LUAD:1	SARC:1
FGFR3_249	16	BLCA:12	LUSC:2	KIRP:1	HNSC:1
EP300_1399	16	CESC:5	HNSC:3	LUSC:2	ESCA:2	ORCA:2	BLCA:2
FLT3_835	16	LAML:16
KIT_816	16	TGCT:11	LAML:5
RXRA_427	15	BLCA:12	LIHC:1	SARC:1	PAAD:1
EFCAB6_379	15	BLCA:3	SKCM:3	GBM:2	PRAD:2	PCPG:2	LUAD:1	CESC:1	HNSC:1
CTNNB1_335	15	LIHC:5	LICA:4	LINC:2	LIAD:2	ESAD:1	LIRI:1
ARHGAP5_474	15	COAD:8	KIRC:2	READ:2	KICH:1	SARC:1	OV:1
PPP2R1A_179	14	UCEC:8	UCS:5	SARC:1
POLE_286	13	UCEC:8	COAD:3	BRCA:1	PAAD:1
MAPK1_322	13	CESC:7	HNSC:3	LINC:1	ORCA:1	BLCA:1
FGFR2_550	13	UCEC:6	BRCA:5	BLCA:1	LINC:1
NAB2_208	12	LUAD:3	SKCM:2	HNSC:2	GBM:2	KIRP:1	PRAD:1	BLCA:1
KRTAP4-5_74	12	COAD:5	KIRP:4	ACC:3
CREBBP_1446	12	BLCA:2	PBCA:2	DLBC:1	LINC:1	COAD:1	SKCM:1	ORCA:1	STAD:1	CESC:1	LUSC:1
B2M_1	12	DLBC:3	STAD:2	OV:2	SKCM:2	COAD:1	LUSC:1	HNSC:1
XPO1_571	11	CLLE:3	BRCA:2	MALY:2	UCEC:2	DLBC:1	READ:1
PBX2_262	11	LUSC:3	KIRP:2	TGCT:2	UCS:1	DLBC:1	SARC:1	KIRC:1
MTOR_2215	11	COAD:4	UCEC:3	CESC:2	KIRP:1	KIRC:1
EZH2_646	11	MALY:5	SKCM:2	BOCA:2	DLBC:2
ZNF91_333	10	PRAD:5	BLCA:2	UCEC:1	COAD:1	SKCM:1
WDR87_2303	10	COAD:5	READ:2	DLBC:1	KICH:1	TGCT:1
RHPN2_73	10	DLBC:5	TGCT:4	CHOL:1
MB21D2_311	10	HNSC:4	BRCA:2	LUSC:2	CESC:1	BLCA:1
MAP2K1_124	10	SKCM:8	COAD:1	BLCA:1
FGFR2_252	10	UCEC:9	UCS:1
DLC1_741	10	PRAD:2	TGCT:2	BLCA:2	THCA:2	SKCM:1	UCS:1
COQ10A_67	10	BLCA:10
BCOR_1459	10	UCEC:8	PACA:1	LUAD:1
RRAS2_78	9	UCEC:3	ORCA:1	UCS:1	HNSC:1	LIRI:1	PRAD:1	LUSC:1
PPP6C_301	9	SKCM:8	LUSC:1
MAX_60	9	UCEC:2	LGG:2	PACA:1	COAD:1	STAD:1	LAML:1	PBCA:1
KRT15_205	9	UCEC:1	GBM:1	LGG:1	PRAD:1	PBCA:1	KIRC:1	COAD:1	SKCM:1	HNSC:1
CSGALNACT2_362	9	KIRP:4	TGCT:2	DLBC:1	KICH:1	CHOL:1
C3orf70_6	9	BLCA:4	CESC:3	BRCA:1	LUSC:1
ACADS_330	9	GBM:2	KIRC:2	PRAD:2	UCEC:1	READ:1	LGG:1
ZNF799_589	8	PRAD:4	BLCA:2	GBM:1	SKCM:1
SYNE2_1238	8	BLCA:8
RHEB_35	8	KIRC:3	UCEC:2	KIRP:1	BLCA:1	TGCT:1
PRKCI_480	8	COAD:4	OV:1	READ:1	PACA:1	STAD:1
PCBP1_100	8	READ:3	COAD:3	LIHC:1	COCA:1
METTL14_298	8	UCEC:4	PACA:3	PAAD:1
KNSTRN_24	8	SKCM:8
GPR98_4503	8	LINC:3	LIRI:2	LIHC:1	CHOL:1	LICA:1
ABCC10_570	8	GBM:2	BRCA:1	PRAD:1	LUSC:1	LGG:1	SARC:1	TGCT:1
ZNF280B_400	7	GBM:2	LIRI:1	CESC:1	BLCA:1	UCEC:1	COAD:1
TMEM63B_209	7	BLCA:7
RRAD_278	7	KIRC:3	TGCT:2	LICA:1	LIAD:1
PNPLA4_223	7	TGCT:5	KIRP:1	CHOL:1
PIK3R1_376	7	GBM:4	LGG:2	UCS:1
NLRP6_611	7	THCA:3	PAAD:2	PRAD:1	STAD:1
MYD88_273	7	DLBC:4	CLLE:3
MAMLD1_572	7	STAD:2	TGCT:2	UCS:2	SKCM:1
LRRCC1_6	7	TGCT:5	COAD:2
LRP1_1058	7	KIRP:3	PRAD:3	SKCM:1
LIMCH1_1445	7	COAD:2	KIRC:1	UCEC:1	BRCA:1	LUAD:1	SKCM:1
KIAA1377_68	7	UCEC:2	GBM:1	KICH:1	READ:1	COAD:1	LUAD:1
GUCA1C_39	7	SKCM:6	BRCA:1
GPX1_77	7	SKCM:3	LIHC:2	PRAD:1	KICH:1
DTD2_6	7	KIRP:5	COAD:1	KICH:1
DHX9_40	7	LUSC:3	SKCM:1	KIRP:1	BLCA:1	KIRC:1
CARM1_202	7	SKCM:2	LUAD:2	GBM:2	PCPG:1
AQP12B_129	7	BRCA:3	COAD:2	KICH:1	READ:1
ZNF721_353	6	UCEC:4	READ:1	STAD:1
ZNF706_8	6	BLCA:3	HNSC:2	SKCM:1
ZC3H4_779	6	STAD:4	PACA:1	DLBC:1
TOP2B_656	6	UCEC:1	PAAD:1	STAD:1	COAD:1	LICA:1	PBCA:1
TMCC1_565	6	PAAD:3	CHOL:1	PRAD:1	STAD:1
SPATA8_18	6	SKCM:5	HNSC:1
SP8_156	6	TGCT:6
SH3GLB2_145	6	STAD:2	UCEC:2	COAD:1	READ:1
SCYL3_61	6	SKCM:2	BLCA:1	PAAD:1	READ:1	COAD:1
RNF145_26	6	COAD:3	KICH:2	DLBC:1
RBL2_127	6	UCEC:4	READ:1	COAD:1
MBOAT2_43	6	UCEC:4	READ:2
KLF5_419	6	LUAD:2	LUSC:2	BLCA:1	CESC:1
KIAA1109_4674	6	SKCM:4	STAD:1	UCEC:1
FRG2C_277	6	BLCA:6
ERCC2_484	6	BLCA:4	LIHC:1	LIRI:1
DIS3_382	6	READ:3	UCEC:2	STAD:1
DEFB114_28	6	SKCM:4	GBM:1	UCEC:1
CR1_1842	6	SKCM:3	KIRC:1	BLCA:1	UCEC:1
CIC_2421	6	LGG:5	COAD:1
CDK4_24	6	SKCM:4	LUAD:2
C3orf67_97	6	READ:1	DLBC:1	UCEC:1	GBM:1	BRCA:1	CHOL:1
BCL2L12_18	6	SKCM:5	SARC:1
ASCC3_136	6	UCEC:4	READ:1	COAD:1
ARHGAP5_489	6	KIRC:2	CHOL:1	KICH:1	SARC:1	COAD:1
ALS2_1132	6	COAD:2	BOCA:1	SARC:1	STAD:1	PAAD:1
ZNF706_3	5	BLCA:3	UVM:1	OV:1
ZNF333_554	5	UCEC:3	STAD:1	COAD:1
ZBTB7A_424	5	STAD:2	KIRC:1	COAD:1	PACA:1
XPO1_749	5	UCEC:2	BRCA:1	COAD:1	PAAD:1
WDR63_828	5	UCEC:2	READ:1	GBM:1	SKCM:1
TSPAN9_50	5	SKCM:4	UCEC:1
TMPRSS3_100	5	UCEC:3	SARC:1	PACA:1
TMEM247_128	5	ACC:3	LINC:1	BRCA:1
SOS1_233	5	UCEC:3	LUAD:2
RRN3_9	5	KIRP:3	CHOL:1	LUSC:1
RNF103_94	5	UCEC:2	READ:1	COAD:1	BRCA:1
REPS1_141	5	PRAD:1	HNSC:1	PCPG:1	TGCT:1	THCA:1
RANBP2_2422	5	SKCM:2	UCEC:2	SARC:1
PPP1R9A_24	5	UCEC:2	READ:2	STAD:1
PPM1J_479	5	ESAD:1	RECA:1	PACA:1	LGG:1	GBM:1
PPIL2_35	5	SKCM:3	STAD:1	KIRC:1
PODNL1_150	5	GBM:3	STAD:1	LIHC:1
PIK3CB_1067	5	HNSC:1	UCEC:1	TGCT:1	GBM:1	THCA:1
PEAR1_77	5	LAML:1	LUSC:1	CESC:1	GBM:1	TGCT:1
OXR1_122	5	UCEC:4	COAD:1
OR4F17_113	5	BRCA:4	SARC:1
NSFL1C_303	5	UCEC:2	HNSC:1	READ:1	STAD:1
NEO1_1316	5	SKCM:2	UCEC:2	COAD:1
MTOR_1799	5	UCEC:2	CESC:1	GBM:1	COAD:1
MLANA_51	5	READ:2	PBCA:1	COAD:1	UCEC:1
MGP_106	5	COAD:2	DLBC:1	UCEC:1	PRAD:1
MAP3K1_1330	5	STAD:2	LGG:1	COAD:1	BRCA:1
ILVBL_530	5	UCEC:2	STAD:1	SKCM:1	BRCA:1
HARS_232	5	UCEC:3	STAD:1	LIRI:1
GLIPR2_26	5	PACA:2	STAD:1	BRCA:1	ESCA:1
FZD6_416	5	UCEC:3	CESC:1	BLCA:1
FUBP1_451	5	UCEC:4	CESC:1
FAM104B_75	5	TGCT:5
EXOSC2_11	5	KIRP:2	BRCA:2	PRAD:1
EIF5A_26	5	ORCA:2	LIHC:1	ESAD:1	LIRI:1
CD79B_197	5	DLBC:5
C20orf85_26	5	HNSC:1	LUAD:1	SKCM:1	LUSC:1	UCEC:1
C16orf80_100	5	STAD:2	COAD:1	BRCA:1	CESC:1
C12orf4_335	5	UCEC:4	CESC:1
BTN3A2_153	5	UCEC:3	READ:2
BAZ1A_1480	5	UCEC:2	STAD:1	COAD:1	SKCM:1
ARAF_214	5	SKCM:2	LUAD:2	KIRP:1
APOBR_1018	5	SKCM:5
ANKHD1-EIF4EBP3_60	5	TGCT:2	SKCM:1	CHOL:1	KIRP:1
AGBL4_290	5	CESC:1	KICH:1	UCEC:1	READ:1	STAD:1
ACTR10_342	5	COAD:2	READ:2	BRCA:1
ABCA5_1477	5	UCEC:3	READ:2
MARK3_120	5	UCEC:2	OV:1	SKCM:1	PRAD:1
