# Supplementary material for: Systematic characterization of pan‐cancer mutation clusters
Source: Mol Syst Biol. 2018 Mar 25;14(3):e7974. doi: 10.15252/msb.20177974 (PMC5866917; doi:10.15252/msb.20177974)
Supplement: Supplementary file 11 — Dataset EV9 [file MSB-14-e7974-s011.xlsx]

## Sheet: Description
Expanded View dataset 9
Proteins in which statistically significant mutation clusters overlap structural interfaces.

## Sheet: EV_9
Gene	ActiveDriver corrected p-value	Gene description	Is the gene in Census	Interfaces with mutations	Representative PDBs and chains
KRAS	0	Kirsten rat sarcoma viral oncogene homolog	Census	11-15 (401 mutations)	1LFD (Chain D)
PIK3CA	0	Phosphatidylinositol-4,5-bisphosphate 3-kinase, catalytic subunit alpha	Census	542-546 (372 mutations); 342-347 (42 mutations); 107-111 (31 mutations); 1039-1043 (25 mutations); 447-454 (24 mutations); 418-422 (13 mutations); 1016-1021 (9 mutations); 365-370 (8 mutations)	4JPS (Chain A)
PPP2R1A	1.50942e-40	Protein phosphatase 2, regulatory subunit A, alpha	Census	177-183 (29 mutations); 256-260 (12 mutations); 217-221 (6 mutations)	4I5L (Chain D); 4I5L (Chain A)
HRAS	4.26232e-35	Harvey rat sarcoma viral oncogene homolog	Census	56-73 (46 mutations); 11-15 (26 mutations); 13-21 (14 mutations)	4US0 (Chain R); 1LFD (Chain B)
GNAS	3.39892e-29	GNAS complex locus	Census	841-845 (28 mutations); 1023-1037 (3 mutations); 999-1003 (2 mutations); 934-938 (2 mutations); 1008-1012 (2 mutations)	1AZS (Chain C); 5G53 (Chain C)
FBXW7	4.02417e-27	F-box and WD repeat domain containing 7, E3 ubiquitin protein ligase	Census	503-507 (32 mutations)	2OVR (Chain B)
SMAD4	4.42671e-24	SMAD family member 4	Census	353-361 (36 mutations); 380-384 (6 mutations); 378-382 (5 mutations); 377-382 (5 mutations); 426-435 (4 mutations); 335-339 (3 mutations); 402-407 (2 mutations)	1U7V (Chain B); 1U7F (Chain B); 1MR1 (Chain A)
SPOP	5.19379e-21	Speckle-type POZ protein	Census	129-133 (23 mutations); 74-78 (2 mutations)	4O1V (Chain A)
PIK3R1	4.59451e-18	Phosphoinositide-3-kinase, regulatory subunit 1 (alpha)	Census	557-581 (25 mutations); 375-382 (9 mutations); 676-680 (3 mutations); 461-465 (3 mutations); 675-680 (3 mutations); 463-470 (3 mutations); 712-717 (2 mutations); 377-382 (2 mutations)	4JPS (Chain B); 1H9O (Chain A); 5AUL (Chain A); 2IUH (Chain A)
ERBB2	2.6168e-17	Erb-b2 receptor tyrosine kinase 2	Census	308-318 (20 mutations); 274-279 (2 mutations); 306-310 (19 mutations)	1S78 (Chain B); 1MOX (Chain A)
MAPK1	1.50969e-13	Mitogen-activated protein kinase 1	Census	319-323 (15 mutations); 185-191 (3 mutations); 79-83 (2 mutations)	4NIF (Chain B); 4H3Q (Chain A)
FGFR3	1.7312e-13	Fibroblast growth factor receptor 3	Census	246-256 (18 mutations); 244-249 (18 mutations)	1RY7 (Chain B); 2FDB (Chain P)
CTNNB1	4.34877e-10	Catenin (cadherin-associated protein), beta 1, 88kDa	Census	383-390 (12 mutations); 335-349 (10 mutations); 386-390 (8 mutations); 379-386 (5 mutations); 253-257 (3 mutations); 619-624 (3 mutations); 467-471 (2 mutations); 426-430 (2 mutations); 292-296 (2 mutations)	1T08 (Chain A); 1I7W (Chain C); 1JDH (Chain A); 1G3J (Chain A); 3TX7 (Chain A); 2Z6H (Chain A)
CARM1	3.43427e-09	Coactivator-associated arginine methyltransferase 1	/	202-206 (9 mutations)	5DX1 (Chain D); 5DX0 (Chain B)
RAC1	9.03064e-09	Ras-related C3 botulinum toxin substrate 1 (rho family, small GTP binding protein Rac1)	Census	23-39 (22 mutations); 28-32 (18 mutations); 26-30 (17 mutations); 31-41 (6 mutations); 32-41 (5 mutations); 31-35 (4 mutations); 11-15 (4 mutations); 34-39 (4 mutations); 15-19 (3 mutations); 13-17 (3 mutations); 63-73 (3 mutations); 36-47 (3 mutations); 70-74 (2 mutations); 36-40 (2 mutations); 16-20 (2 mutations); 133-137 (2 mutations); 23-45 (23 mutations); 36-46 (3 mutations)	2YIN (Chain D); 2YIN (Chain C); 3SU8 (Chain A); 2QME (Chain A); 2FJU (Chain A); 1E96 (Chain A); 1I4D (Chain D); 3BJI (Chain C); 2NZ8 (Chain A); 4YON (Chain B); 1HH4 (Chain A); 4JS0 (Chain A); 3VHL (Chain B); 2DFK (Chain B)
RAF1	7.16951e-08	Raf-1 proto-oncogene, serine/threonine kinase	Census	256-263 (13 mutations); 255-260 (11 mutations); 493-497 (2 mutations)	4FJ3 (Chain P); 3IQU (Chain P); 4EHE (Chain A)
RUNX1	1.05456e-07	Runt-related transcription factor 1	Census	160-164 (7 mutations); 200-205 (5 mutations); 133-141 (3 mutations); 195-199 (2 mutations); 176-190 (2 mutations)	1H9D (Chain C)
FGFR2	1.29022e-07	Fibroblast growth factor receptor 2	Census	252-257 (14 mutations); 248-252 (11 mutations); 163-170 (3 mutations); 163-173 (3 mutations); 206-210 (2 mutations); 249-252 (11 mutations)	1DJS (Chain A); 1NUN (Chain B); 1EV2 (Chain H); 1IIL (Chain H)
XPO1	2.33488e-07	Exportin 1	Census	561-576 (10 mutations); 983-987 (4 mutations); 97-112 (4 mutations); 876-883 (2 mutations); 518-529 (2 mutations)	5DIS (Chain A)
CDK4	4.80055e-07	Cyclin-dependent kinase 4	Census	21-25 (8 mutations)	1BLX (Chain A)
C5	6.0462e-07	Complement component 5	/	1201-1206 (5 mutations); 193-197 (2 mutations); 166-170 (2 mutations); 1113-1117 (2 mutations); 1169-1177 (2 mutations)	4A5W (Chain A)
METTL14	1.2972e-06	Methyltransferase like 14	/	296-300 (8 mutations)	5IL2 (Chain B)
CUL1	2.82685e-06	Cullin 1	/	481-485 (7 mutations); 755-761 (4 mutations); 614-619 (3 mutations); 613-617 (2 mutations); 502-507 (2 mutations); 437-442 (2 mutations); 34-42 (2 mutations); 124-132 (2 mutations); 490-499 (2 mutations); 242-253 (2 mutations)	1U6G (Chain A); 4F52 (Chain A)
PAX5	8.17522e-06	Paired box 5	Census	26-31 (10 mutations); 28-32 (5 mutations); 19-24 (2 mutations); 131-137 (2 mutations)	1K78 (Chain E)
RHOA	1.44551e-05	Ras homolog family member A	Census	34-43 (17 mutations); 33-43 (17 mutations); 37-42 (15 mutations); 38-42 (14 mutations); 54-76 (13 mutations); 58-76 (12 mutations); 35-40 (8 mutations); 5-8 (7 mutations); 3-7 (7 mutations); 65-76 (5 mutations); 56-60 (4 mutations); 34-39 (4 mutations); 34-38 (3 mutations); 13-17 (3 mutations); 12-17 (3 mutations); 103-108 (3 mutations); 32-36 (2 mutations); 30-34 (2 mutations)	4XH9 (Chain E); 2RGN (Chain C); 1XCG (Chain F); 1X86 (Chain B); 1CXZ (Chain A); 1CC0 (Chain A); 4XOI (Chain A); 5HPY (Chain B); 3MSX (Chain A); 1TX4 (Chain B); 4D0N (Chain A); 1Z2C (Chain C); 1S1C (Chain A)
ABCD1	1.67132e-05	ATP-binding cassette, sub-family D (ALD), member 1	/	605-609 (7 mutations)	4R9U (Chain D)
BRAF	2.04573e-05	Von Hippel-Lindau tumor suppressor, E3 ubiquitin protein ligase	Census	469-473 (15 mutations); 592-596 (12 mutations); 581-585 (6 mutations)	4EHE (Chain B); 4E26 (Chain A)
VHL	2.04573e-05	B-Raf proto-oncogene, serine/threonine kinase	Census	153-169 (21 mutations); 152-169 (21 mutations); 104-112 (15 mutations); 78-82 (12 mutations); 89-93 (11 mutations); 77-81 (9 mutations); 130-134 (4 mutations)	4WQO (Chain A); 4AJY (Chain V)
MAX	4.11984e-05	MYC associated factor X	Census	57-62 (8 mutations); 28-35 (6 mutations); 25-36 (6 mutations); 25-40 (6 mutations); 39-49 (3 mutations)	1NLW (Chain B); 1NKP (Chain B)
SCN2A	0.000182182	Sodium channel, voltage gated, type II alpha subunit	/	1890-1902 (8 mutations); 1878-1882 (4 mutations)	4JPZ (Chain H)
IL1RAP	0.000207126	Interleukin 1 receptor accessory protein	/	50-55 (3 mutations); 151-156 (3 mutations); 339-343 (2 mutations); 149-154 (2 mutations)	4DEP (Chain F); 3O4O (Chain B)
CNOT1	0.000365872	CCR4-NOT transcription complex, subunit 1	/	2036-2046 (5 mutations); 2260-2264 (3 mutations); 2040-2045 (3 mutations); 849-856 (3 mutations); 1988-1999 (2 mutations); 1926-1937 (2 mutations); 894-906 (2 mutations); 1982-1996 (2 mutations); 2074-2090 (2 mutations); 2086-2105 (2 mutations)	4CQO (Chain A); 5FU6 (Chain D); 4J8S (Chain A)
MAP1LC3A	0.000365872	Microtubule-associated protein 1 light chain 3 alpha	/	70-74 (5 mutations); 82-86 (3 mutations); 50-59 (2 mutations)	5CX3 (Chain A)
ITGAX	0.000590887	Integrin, alpha X (complement component 3 receptor 4 subunit)	/	683-687 (5 mutations); 516-520 (3 mutations); 932-939 (3 mutations); 425-430 (2 mutations)	4NEH (Chain A)
CUL4B	0.000728327	Cullin 4B	/	856-861 (4 mutations); 227-232 (3 mutations); 718-724 (2 mutations); 360-369 (2 mutations); 675-689 (2 mutations)	4A0C (Chain E)
UCHL1	0.000877305	Ubiquitin carboxyl-terminal esterase L1 (ubiquitin thiolesterase)	/	158-162 (3 mutations); 152-156 (3 mutations)	3IFW (Chain A)
SUPT5H	0.00184137	Suppressor of Ty 5 homolog (S. cerevisiae)	/	190-204 (4 mutations); 226-230 (4 mutations); 226-229 (3 mutations)	3H7H (Chain B); 3QQC (Chain D)
CBL	0.0018683	Cbl proto-oncogene, E3 ubiquitin protein ligase	Census	416-421 (4 mutations); 274-278 (3 mutations); 272-276 (3 mutations)	4A49 (Chain A); 2Y1N (Chain C); 3OB2 (Chain B); 3BUX (Chain D); 3BUW (Chain B); 3BUN (Chain B); 3BUM (Chain B)
BMP2	0.00226888	Bone morphogenetic protein 2	/	316-321 (4 mutations); 315-321 (4 mutations); 314-319 (3 mutations); 340-363 (3 mutations); 340-366 (3 mutations); 378-383 (2 mutations); 301-310 (2 mutations); 341-351 (2 mutations); 341-352 (2 mutations); 367-382 (2 mutations); 312-321 (4 mutations); 130-133 (4 mutations); 372-381 (2 mutations)	2QJB (Chain B); 4UI2 (Chain B); 2H62 (Chain A); 4UI0 (Chain B); 4UHY (Chain B); 4UI1 (Chain B); 4MID (Chain A); 2B0U (Chain A)
CSF2RB	0.0022891	Colony stimulating factor 2 receptor, beta, low-affinity (granulocyte-macrophage)	/	368-372 (4 mutations); 62-66 (3 mutations); 319-345 (3 mutations); 211-215 (2 mutations); 25-40 (2 mutations); 324-345 (3 mutations)	5DWU (Chain B); 4NKQ (Chain A)
GNB1	0.00246693	Guanine nucleotide binding protein (G protein), beta polypeptide 1	/	280-284 (4 mutations); 280-285 (4 mutations); 279-284 (4 mutations); 3-37 (4 mutations); 256-261 (3 mutations); 94-101 (3 mutations); 226-230 (2 mutations); 322-327 (2 mutations)	3V5W (Chain B); 5KDO (Chain B); 4PNK (Chain B)
LRRC4C	0.00248518	Leucine rich repeat containing 4C	/	208-219 (6 mutations); 295-300 (5 mutations); 325-329 (4 mutations); 153-157 (4 mutations); 398-402 (3 mutations); 174-178 (3 mutations); 184-194 (3 mutations); 59-63 (2 mutations); 221-225 (2 mutations); 204-208 (2 mutations); 164-168 (2 mutations); 130-134 (2 mutations); 249-254 (2 mutations); 105-110 (2 mutations)	3ZYJ (Chain A)
C6	0.00268126	Complement component 6	/	143-147 (7 mutations); 634-638 (3 mutations); 665-674 (3 mutations)	4A5W (Chain B)
WDR5	0.00279264	WD repeat domain 5	/	170-174 (2 mutations); 147-151 (2 mutations)	3UVM (Chain A); 4A7J (Chain A)
POLR1A	0.00349247	Polymerase (RNA) I polypeptide A, 194kDa	/	427-449 (3 mutations); 64-67 (3 mutations); 810-814 (2 mutations); 955-980 (2 mutations)	4C2M (Chain A)
ILK	0.00370848	Integrin-linked kinase	/	360-365 (3 mutations); 347-352 (2 mutations)	3REP (Chain A)
RXRA	0.00370848	Retinoid X receptor, alpha	/	415-434 (14 mutations); 416-430 (14 mutations); 415-430 (14 mutations); 161-165 (4 mutations); 156-164 (4 mutations); 394-398 (2 mutations); 393-397 (2 mutations); 164-168 (2 mutations); 159-163 (2 mutations); 394-401 (2 mutations); 294-302 (2 mutations); 390-401 (2 mutations); 446-458 (2 mutations)	3DZY (Chain A); 4NQA (Chain H); 4J5X (Chain D); 1XVP (Chain C); 2ACL (Chain C); 1DSZ (Chain B); 4ZSH (Chain A); 3R29 (Chain A); 1FM9 (Chain A); 1FM6 (Chain U)
FLT1	0.00505005	Fms-related tyrosine kinase 1	/	139-144 (6 mutations)	1RV6 (Chain Y)
UBA3	0.00542352	Ubiquitin-like modifier activating enzyme 3	/	149-160 (3 mutations); 63-67 (3 mutations); 226-230 (2 mutations); 241-246 (2 mutations)	2NVU (Chain B); 1TT5 (Chain B)
IL6	0.00640005	Interleukin 6	/	106-116 (7 mutations); 190-194 (2 mutations)	1P9M (Chain B)
PRKAG3	0.00722521	Protein kinase, AMP-activated, gamma 3 non-catalytic subunit	/	466-469 (3 mutations); 194-214 (3 mutations); 353-356 (2 mutations)	4CFH (Chain E); 5EZV (Chain F)
STAT3	0.00786693	Signal transducer and activator of transcription 3 (acute-phase response factor)	Census	328-333 (2 mutations); 26-31 (2 mutations); 636-640 (5 mutations); 407-411 (2 mutations); 18-22 (2 mutations)	1YVL (Chain A)
TLR4	0.00871781	Toll-like receptor 4	/	437-441 (6 mutations); 437-442 (6 mutations); 108-112 (4 mutations); 287-291 (3 mutations); 416-420 (2 mutations); 413-417 (2 mutations); 460-465 (2 mutations)	4G8A (Chain B)
MCM6	0.00890463	Minichromosome maintenance complex component 6	/	548-552 (3 mutations); 421-425 (2 mutations); 425-430 (2 mutations)	4R7Y (Chain B)
TNPO1	0.00962237	Transportin 1	/	776-780 (3 mutations); 547-552 (3 mutations); 774-778 (2 mutations)	2OT8 (Chain A); 4FDD (Chain A); 2H4M (Chain A)
CREBBP	0.0101049	CREB binding protein	Census	2094-2109 (9 mutations); 2081-2107 (9 mutations); 1165-1170 (4 mutations)	1ZOQ (Chain C); 4N4F (Chain A)
CYFIP1	0.0107759	Cytoplasmic FMR1 interacting protein 1	/	679-704 (5 mutations); 786-790 (3 mutations); 1012-1028 (3 mutations); 1172-1176 (2 mutations); 101-105 (2 mutations); 1086-1095 (2 mutations); 353-365 (2 mutations); 721-745 (2 mutations); 1203-1250 (7 mutations)	3P8C (Chain A)
ACTB	0.0124921	Actin, beta	/	345-355 (8 mutations); 214-226 (4 mutations); 334-338 (2 mutations); 236-240 (2 mutations); 22-26 (2 mutations); 155-159 (2 mutations); 330-335 (2 mutations)	4JHD (Chain A)
CHRNB2	0.0126609	Cholinergic receptor, nicotinic, beta 2 (neuronal)	/	234-237 (3 mutations); 153-157 (3 mutations)	4PIR (Chain B)
MPO	0.012908	Myeloperoxidase	/	620-629 (5 mutations); 358-379 (4 mutations); 344-349 (3 mutations); 319-333 (3 mutations); 686-690 (2 mutations); 492-496 (2 mutations); 476-480 (2 mutations); 633-638 (2 mutations)	4EJX (Chain D)
MCM7	0.0131921	Minichromosome maintenance complex component 7	/	384-389 (2 mutations); 150-154 (3 mutations); 505-508 (2 mutations)	4R7Y (Chain A)
SERPINA10	0.0136263	Serpin peptidase inhibitor, clade A (alpha-1 antiproteinase, antitrypsin), member 10	/	320-325 (6 mutations); 128-135 (2 mutations)	3F1S (Chain A)
EIF5A	0.0140873	Eukaryotic translation initiation factor 5A	/	18-30 (5 mutations); 45-54 (4 mutations)	5DLQ (Chain E)
KPNA1	0.0140951	Karyopherin alpha 1 (importin alpha 5)	/	360-367 (3 mutations); 392-397 (2 mutations); 311-318 (2 mutations)	3TJ3 (Chain A)
CDC7	0.0147039	Cell division cycle 7	/	145-149 (4 mutations); 421-429 (2 mutations)	4F9C (Chain A)
F10	0.0186872	Integrin, alpha 2b (platelet glycoprotein IIb of IIb/IIIa complex, antigen CD41)	/	334-348 (8 mutations); 370-374 (2 mutations); 364-368 (2 mutations)	2GD4 (Chain B)
IRF7	0.0186872	Coagulation factor X	/	107-114 (2 mutations); 335-339 (2 mutations)	2O61 (Chain A)
ITGA2B	0.0186872	V-kit Hardy-Zuckerman 4 feline sarcoma viral oncogene homolog	Census	469-473 (4 mutations); 315-320 (2 mutations); 316-322 (2 mutations)	3T3P (Chain C); 2VDR (Chain A)
KIT	0.0186872	Interferon regulatory factor 7	/	642-647 (6 mutations); 574-579 (3 mutations); 566-574 (3 mutations); 801-805 (2 mutations); 564-571 (2 mutations)	3G0F (Chain B); 2VIF (Chain P)
RPA1	0.0193057	Replication protein A1, 70kDa	/	467-471 (2 mutations); 31-35 (2 mutations); 30-34 (2 mutations); 87-93 (2 mutations)	1L1O (Chain C); 4NB3 (Chain B); 5EAY (Chain B); 2B3G (Chain A)
CHP2	0.020411	Calcineurin-like EF-hand protein 2	/	159-163 (3 mutations); 86-91 (3 mutations); 189-194 (2 mutations)	2BEC (Chain A)
RAMP2	0.0235574	Receptor (G protein-coupled) activity modifying protein 2	/	61-65 (3 mutations)	3AQF (Chain A)
COL4A2	0.0237751	Collagen, type IV, alpha 2	/	1650-1654 (4 mutations); 1535-1558 (3 mutations)	1LI1 (Chain F)
GNG2	0.025153	Guanine nucleotide binding protein (G protein), gamma 2	/	97-102 (5 mutations)	3V5W (Chain G)
CAB39	0.0262907	Calcium binding protein 39	/	53-57 (3 mutations); 221-227 (2 mutations)	3GNI (Chain A); 4NZW (Chain A)
C3	0.0277763	Complement component 3	/	935-939 (3 mutations); 833-838 (3 mutations); 785-795 (3 mutations); 1032-1042 (3 mutations); 1032-1043 (3 mutations); 928-932 (2 mutations); 865-869 (2 mutations); 1345-1349 (2 mutations); 1335-1339 (2 mutations); 1480-1485 (2 mutations); 1314-1321 (2 mutations); 1313-1321 (2 mutations); 1035-1043 (2 mutations); 1302-1312 (2 mutations)	5FOA (Chain B); 5FO9 (Chain B); 5FO8 (Chain B); 2XWB (Chain B)
CFB	0.0297019	Complement factor B	/	1144-1148 (2 mutations); 915-920 (2 mutations); 615-621 (2 mutations)	2XWB (Chain F)
TAF1	0.0307902	TAF1 RNA polymerase II, TATA box binding protein (TBP)-associated factor, 250kDa	/	663-667 (4 mutations); 671-686 (3 mutations); 755-781 (3 mutations); 691-699 (2 mutations)	4RGW (Chain A)
KDM1B	0.0337992	Lysine (K)-specific demethylase 1B	/	563-567 (4 mutations); 562-566 (4 mutations)	4HSU (Chain A); 4GUS (Chain A); 4FWF (Chain A)
TRAF2	0.0343449	TNF receptor-associated factor 2	/	424-428 (3 mutations)	1CZZ (Chain B)
SCAF8	0.0363975	SR-related CTD-associated factor 8	/	84-88 (2 mutations); 139-143 (2 mutations)	3D9N (Chain A)
MAPK8	0.0368592	Mitogen-activated protein kinase 8	/	38-42 (2 mutations); 187-191 (2 mutations); 101-105 (4 mutations)	4UX9 (Chain A); 4HYU (Chain A); 2XRW (Chain A); 3UOL (Chain A)
IL21	0.0374837	Interleukin 21	/	34-48 (7 mutations); 49-53 (2 mutations)	3TGX (Chain D)
XRCC5	0.0450306	X-ray repair complementing defective repair in Chinese hamster cells 5 (double-strand-break rejoining)	/	253-257 (2 mutations); 232-236 (2 mutations); 328-336 (2 mutations); 425-439 (2 mutations)	1JEY (Chain B)
TTC7B	0.0459087	Tetratricopeptide repeat domain 7B	/	271-276 (4 mutations); 326-341 (2 mutations)	5DSE (Chain C)
PSMB3	0.0459511	Proteasome subunit beta 3	/	63-67 (3 mutations)	3UNF (Chain I)
DICER1	0.0483904	Dicer 1, ribonuclease type III	Census	368-387 (7 mutations); 340-357 (2 mutations)	4WYQ (Chain D); 4WYQ (Chain A)
