# Supplementary material for: Systematic characterization of pan‐cancer mutation clusters
Source: Mol Syst Biol. 2018 Mar 25;14(3):e7974. doi: 10.15252/msb.20177974 (PMC5866917; doi:10.15252/msb.20177974)
Supplement: Supplementary file 12 — Dataset EV10 [file MSB-14-e7974-s012.xlsx]

## Sheet: Description
Expanded View dataset 10
Functional annotations enriched in the set of proteins with mutation clusters at the interfaces.

## Sheet: EV_10
Category	Corrected p-value	Name	Number of genes	Genes
GO term analysis
GOTERM_MF	1.25e-15	Protein binding	81	ABCD1,ACTB,BMP2,BRAF,C3,C5,C6,CAB39,CARM1,CBL,CDC7,CDK4,CFB,CHP2,CHRNB2,CNOT1,COL4A2,CREBBP,CSF2RB,CTNNB1,CUL1,CUL4B,CYFIP1,DICER1,EIF5A,ERBB2,F10,FBXW7,FGFR2,FGFR3,FLT1,GNAS,GNB1,GNG2,HRAS,IL6,ILK,IRF7,ITGA2B,ITGAX,KDM1B,KIT,KPNA1,KRAS,LRRC4C,MAP1LC3A,MAPK1,MAPK8,MAX,MCM6,MCM7,METTL14,PAX5,PIK3CA,PIK3R1,POLR1A,PPP2R1A,PSMB3,RAC1,RAF1,RAMP2,RHOA,RPA1,RUNX1,RXRA,SCAF8,SMAD4,SPOP,STAT3,SUPT5H,TAF1,…
GOTERM_BP	3.05e-07	Positive regulation of cell proliferation	16	CARM1,CDC7,CDK4,CHP2,EIF5A,FGFR2,FGFR3,FLT1,HRAS,IL21,IL6,ILK,KIT,KRAS,MAPK1,TAF1
GOTERM_MF	1.04e-06	Protein heterodimerization activity	15	BMP2,BRAF,CHRNB2,CTNNB1,ERBB2,MAX,PIK3R1,PPP2R1A,RAF1,RXRA,SMAD4,SUPT5H,TAF1,TLR4,UBA3
GOTERM_BP	1.04e-06	MAPK cascade	12	BRAF,CSF2RB,ERBB2,FGFR2,FGFR3,HRAS,ILK,KIT,KRAS,MAPK1,PSMB3,RAF1
GOTERM_BP	1.04e-06	Platelet activation	9	GNB1,GNG2,IL6,MAPK1,PIK3CA,PIK3R1,RAC1,RAF1,RHOA
GOTERM_BP	1.5e-06	Positive regulation of MAPK cascade	8	BMP2,CTNNB1,FGFR2,FGFR3,FLT1,HRAS,IL6,KIT
GOTERM_BP	2.4e-06	Cell proliferation	13	CUL1,ERBB2,GNB1,GNG2,HRAS,ILK,MCM7,RAC1,RAF1,SMAD4,STAT3,UCHL1,XRCC5
GOTERM_BP	6.44e-06	Viral process	12	CARM1,CREBBP,CUL1,FBXW7,MAPK1,PIK3R1,PSMB3,RHOA,STAT3,TAF1,TNPO1,XPO1
GOTERM_MF	6.44e-06	Signal transducer activity	10	CBL,CREBBP,CTNNB1,GNAS,GNB1,GNG2,IL1RAP,ILK,STAT3,TRAF2
GOTERM_BP	6.44e-06	Vascular endothelial growth factor receptor signaling pathway	7	ACTB,CYFIP1,FLT1,PIK3CA,PIK3R1,RAC1,RHOA
GOTERM_BP	1.54e-05	Animal organ morphogenesis	7	BMP2,BRAF,CUL1,FGFR2,HRAS,ITGAX,PAX5
GOTERM_BP	1.61e-05	Fc-epsilon receptor signaling pathway	9	CUL1,HRAS,KRAS,MAPK1,MAPK8,PIK3CA,PIK3R1,PSMB3,RAC1
GOTERM_MF	1.82e-05	ATP binding	23	ABCD1,ACTB,BRAF,CDC7,CDK4,DICER1,ERBB2,FGFR2,FGFR3,FLT1,ILK,KIT,MAPK1,MAPK8,MCM6,MCM7,PIK3CA,PRKAG3,RAF1,RUNX1,TAF1,UBA3,XRCC5
GOTERM_BP	1.82e-05	Protein phosphorylation	13	BMP2,BRAF,CDK4,ERBB2,ILK,MAPK1,MAPK8,PIK3CA,PIK3R1,PRKAG3,RAC1,RAF1,TAF1
GOTERM_BP	2.23e-05	Positive regulation of transcription from RNA polymerase II promoter	19	BMP2,CARM1,CHP2,CREBBP,CTNNB1,FGFR2,HRAS,IL6,IRF7,PAX5,PIK3R1,RAF1,RUNX1,RXRA,SMAD4,STAT3,SUPT5H,TAF1,TLR4
GOTERM_BP	3.16e-05	Negative regulation of transcription from RNA polymerase II promoter	16	BMP2,CNOT1,CREBBP,CTNNB1,DICER1,FGFR2,IRF7,MAX,PAX5,RXRA,SMAD4,SPOP,STAT3,SUPT5H,VHL,XPO1
GOTERM_BP	3.16e-05	Positive regulation of protein kinase B signaling	8	ERBB2,F10,FGFR2,FGFR3,ILK,KIT,PIK3CA,PIK3R1
GOTERM_BP	3.47e-05	Phosphatidylinositol phosphorylation	7	ERBB2,FGFR2,FGFR3,KIT,PIK3CA,PIK3R1,TTC7B
GOTERM_BP	3.52e-05	G1/S transition of mitotic cell cycle	7	CDC7,CDK4,CUL1,MAX,MCM6,MCM7,RPA1
GOTERM_BP	4.58e-05	Protein heterooligomerization	6	BRAF,CAB39,CHRNB2,HRAS,ILK,TRAF2
GOTERM_MF	4.78e-05	Phosphatidylinositol-4,5-bisphosphate 3-kinase activity	6	ERBB2,FGFR2,FGFR3,KIT,PIK3CA,PIK3R1
GOTERM_BP	6.42e-05	ERBB2 signaling pathway	5	ERBB2,HRAS,KRAS,PIK3CA,PIK3R1
GOTERM_BP	7.2e-05	Positive regulation of gene expression	10	BMP2,BRAF,IL6,KIT,KRAS,MAPK1,MAPK8,RAMP2,STAT3,TLR4
GOTERM_BP	0.000103197	Positive regulation of cell migration	8	BMP2,F10,FLT1,HRAS,ILK,KIT,MAPK1,PIK3R1
GOTERM_BP	0.000103197	Positive regulation of angiogenesis	7	C3,C5,C6,FLT1,RAMP2,RUNX1,STAT3
GOTERM_BP	0.000145467	Positive regulation of ERK1 and ERK2 cascade	8	BMP2,BRAF,FBXW7,FGFR2,FGFR3,HRAS,RAF1,TLR4
GOTERM_MF	0.000145467	Kinase activity	6	CDC7,MAPK1,MAPK8,PIK3CA,RAF1,TAF1
GOTERM_BP	0.000312371	Post-translational protein modification	10	C3,CUL1,CUL4B,FBXW7,IL6,PSMB3,SERPINA10,UBA3,VHL,WDR5
GOTERM_MF	0.000312371	Protein serine/threonine kinase activity	10	BRAF,CAB39,CDC7,ILK,MAPK1,MAPK8,PIK3CA,RAC1,RAF1,TAF1
GOTERM_MF	0.000312371	Transcription regulatory region DNA binding	8	CARM1,CTNNB1,RUNX1,RXRA,SMAD4,STAT3,TAF1,XRCC5
GOTERM_BP	0.000312371	T cell receptor signaling pathway	7	BRAF,CUL1,HRAS,MAPK1,PIK3CA,PIK3R1,PSMB3
GOTERM_BP	0.000312371	Interleukin-6-mediated signaling pathway	3	IL6,SMAD4,STAT3
GOTERM_BP	0.000333394	Positive regulation of osteoblast differentiation	5	BMP2,CTNNB1,GNAS,IL6,ILK
GOTERM_BP	0.000342757	Epidermal growth factor receptor signaling pathway	5	CBL,HRAS,KRAS,PIK3CA,PIK3R1
GOTERM_BP	0.000342757	Regulation of multicellular organism growth	4	CDK4,FGFR2,PIK3CA,STAT3
GOTERM_BP	0.000352974	Positive regulation of translation	5	CDK4,ERBB2,IL6,MAPK1,RHOA
GOTERM_BP	0.000352974	Positive regulation of MAP kinase activity	5	ERBB2,FLT1,HRAS,ILK,KRAS
GOTERM_BP	0.000356692	Inflammatory response	10	BMP2,C3,C5,IL1RAP,IL6,KIT,PIK3CA,RAC1,STAT3,TLR4
GOTERM_BP	0.000416636	Response to hypoxia	7	BMP2,CHRNB2,CREBBP,RAF1,RAMP2,RHOA,SMAD4
GOTERM_BP	0.000417472	Positive regulation of tyrosine phosphorylation of STAT protein	5	FGFR3,IL21,IL6,KIT,STAT3
GOTERM_BP	0.00045336	Positive regulation of transcription from RNA polymerase II promoter involved in cellular response to chemical stimulus	3	BMP2,RXRA,SMAD4
GOTERM_BP	0.00045336	Adenylate cyclase-activating dopamine receptor signaling pathway	3	GNAS,GNB1,GNG2
GOTERM_BP	0.00045428	Somatic stem cell population maintenance	5	BRAF,KIT,RAF1,SMAD4,STAT3
GOTERM_MF	0.000556283	Protein phosphatase binding	5	CTNNB1,ERBB2,PIK3R1,STAT3,TRAF2
GOTERM_BP	0.000621206	In utero embryonic development	7	BMP2,C5,C6,CTNNB1,FGFR2,RXRA,SMAD4
GOTERM_MF	0.000741351	Enzyme binding	9	ABCD1,CTNNB1,MAPK8,RAC1,RAF1,RXRA,SUPT5H,TRAF2,VHL
GOTERM_BP	0.000741351	Stimulatory C-type lectin receptor signaling pathway	6	CREBBP,CUL1,HRAS,KRAS,PSMB3,RAF1
GOTERM_BP	0.000898592	Complement activation, alternative pathway	3	C3,C5,CFB
GOTERM_BP	0.000934923	Fc-gamma receptor signaling pathway involved in phagocytosis	6	ACTB,CYFIP1,MAPK1,PIK3CA,PIK3R1,RAC1
GOTERM_BP	0.000943655	Positive regulation of transcription, DNA-templated	11	BMP2,CREBBP,CTNNB1,IL6,ILK,IRF7,MAPK1,RUNX1,SMAD4,STAT3,VHL
GOTERM_BP	0.00102533	Negative regulation of neuron apoptotic process	6	BRAF,HRAS,ILK,KRAS,PIK3CA,RHOA
GOTERM_BP	0.00107675	Platelet aggregation	4	ACTB,GNAS,ILK,ITGA2B
GOTERM_BP	0.0011703	Positive regulation of protein phosphorylation	6	BMP2,C3,ERBB2,HRAS,KRAS,RAC1
GOTERM_BP	0.00126276	Branching involved in ureteric bud morphogenesis	4	BMP2,CTNNB1,ILK,SMAD4
GOTERM_BP	0.00133779	Positive regulation of NF-kappaB transcription factor activity	6	CARM1,IL1RAP,IL6,KRAS,TLR4,TRAF2
GOTERM_BP	0.00133779	Thymus development	4	BRAF,CTNNB1,MAPK1,RAF1
GOTERM_MF	0.00133779	1-phosphatidylinositol-3-kinase activity	4	FGFR2,FGFR3,PIK3CA,PIK3R1
GOTERM_BP	0.00172727	Peptidyl-serine phosphorylation	6	CAB39,CDC7,ILK,MAPK1,MAPK8,TAF1
GOTERM_BP	0.00180344	Response to drug	8	CDK4,CTNNB1,GNAS,MCM7,RHOA,STAT3,XPO1,XRCC5
GOTERM_MF	0.00183963	Ubiquitin protein ligase binding	8	CUL1,CUL4B,FBXW7,MAP1LC3A,SPOP,TRAF2,UCHL1,XRCC5
GOTERM_BP	0.00183963	Peptidyl-tyrosine phosphorylation	6	CSF2RB,ERBB2,FGFR2,FGFR3,FLT1,KIT
GOTERM_BP	0.00183963	Cell-matrix adhesion	5	CTNNB1,ILK,ITGA2B,RAC1,RHOA
GOTERM_BP	0.00183963	Positive regulation of type I interferon production	4	CREBBP,CTNNB1,IRF7,XRCC5
GOTERM_BP	0.00183963	Visual learning	4	BRAF,CHRNB2,KIT,KRAS
GOTERM_MF	0.00183963	RNA polymerase II transcription factor binding	4	CREBBP,CTNNB1,SMAD4,SPOP
GOTERM_BP	0.00183963	Face development	3	BRAF,MAPK1,RAF1
GOTERM_BP	0.00183963	Cell junction assembly	3	ACTB,ILK,RHOA
GOTERM_BP	0.00187409	Negative regulation of cell proliferation	9	BMP2,CTNNB1,CUL1,HRAS,IL6,RAF1,SMAD4,STAT3,VHL
GOTERM_BP	0.00193801	Phosphatidylinositol-3-phosphate biosynthetic process	4	FGFR2,FGFR3,PIK3CA,PIK3R1
GOTERM_BP	0.00275632	Response to ethanol	5	CBL,CHRNB2,FGFR2,RHOA,STAT3
GOTERM_BP	0.00276123	Protein autophosphorylation	6	ERBB2,FGFR2,FGFR3,FLT1,KIT,TAF1
GOTERM_BP	0.00297194	Negative regulation of osteoclast differentiation	3	CTNNB1,PIK3R1,TLR4
GOTERM_BP	0.00346486	Activation of MAPK activity	5	BMP2,C5,KIT,MAPK1,TLR4
GOTERM_MF	0.003571	Damaged DNA binding	4	CREBBP,CUL4B,RPA1,XRCC5
GOTERM_BP	0.00369308	Stress-activated MAPK cascade	3	CUL1,MAPK1,MAPK8
GOTERM_BP	0.00369308	Thyroid gland development	3	BRAF,MAPK1,RAF1
GOTERM_MF	0.00387177	Identical protein binding	14	ABCD1,ACTB,BRAF,ERBB2,FBXW7,FGFR3,ITGA2B,MAPK1,MCM6,RAF1,SMAD4,STAT3,TRAF2,UBA3
GOTERM_MF	0.00387177	Ras guanyl-nucleotide exchange factor activity	5	CSF2RB,ERBB2,FGFR2,FGFR3,KIT
GOTERM_BP	0.0039328	Cellular response to lipopolysaccharide	5	CDK4,IL6,MAPK8,RHOA,TLR4
GOTERM_BP	0.00397886	Axon guidance	6	HRAS,KRAS,MAPK1,PIK3CA,PIK3R1,SMAD4
GOTERM_BP	0.0045962	Protein deubiquitination	7	ACTB,KDM1B,PSMB3,RHOA,SMAD4,TRAF2,UCHL1
GOTERM_BP	0.00489155	Cytokine-mediated signaling pathway	5	IL6,KIT,KRAS,LRRC4C,STAT3
GOTERM_MF	0.00489155	Protein tyrosine kinase activity	5	CSF2RB,ERBB2,FGFR2,FGFR3,KIT
GOTERM_BP	0.00494525	Protein complex assembly	5	CREBBP,IL1RAP,MAX,PPP2R1A,TRAF2
GOTERM_BP	0.00494525	Regulation of cell motility	3	ERBB2,RAF1,RHOA
GOTERM_BP	0.00494525	Interleukin-7-mediated signaling pathway	3	PIK3CA,PIK3R1,STAT3
GOTERM_MF	0.00494525	Transmembrane receptor protein tyrosine kinase activity	3	ERBB2,FLT1,KIT
GOTERM_BP	0.00499319	Negative regulation of apoptotic process	9	BRAF,CBL,IL6,MAPK8,MPO,PIK3R1,RAF1,STAT3,VHL
GOTERM_BP	0.00499319	Regulation of angiogenesis	3	CTNNB1,ERBB2,IL6
GOTERM_BP	0.00499319	Positive regulation of phosphatidylinositol 3-kinase activity	3	FGFR3,FLT1,KIT
GOTERM_BP	0.00499319	Lamellipodium assembly	3	CYFIP1,KIT,RAC1
GOTERM_BP	0.00499319	Response to organic substance	3	CDK4,PPP2R1A,SUPT5H
GOTERM_MF	0.00547931	ATP-dependent DNA helicase activity	3	MCM6,MCM7,XRCC5
GOTERM_BP	0.00565503	Neutrophil degranulation	9	C3,CAB39,CYFIP1,ITGAX,MAPK1,MPO,RAC1,RHOA,XRCC5
GOTERM_MF	0.00565503	Transcription factor binding	7	CREBBP,CTNNB1,MAPK1,PIK3R1,STAT3,TAF1,VHL
GOTERM_BP	0.00588573	Phosphatidylinositol 3-kinase signaling	3	ERBB2,PIK3CA,PIK3R1
GOTERM_BP	0.00633104	Embryonic cranial skeleton morphogenesis	3	FGFR2,GNAS,PAX5
GOTERM_BP	0.00667565	Signal transduction	14	C3,CDK4,CHRNB2,CREBBP,CSF2RB,ERBB2,GNB1,HRAS,IL21,KIT,MAPK1,RAF1,STAT3,TRAF2
GOTERM_BP	0.00688002	Protein ubiquitination involved in ubiquitin-dependent protein catabolic process	5	CBL,CUL1,CUL4B,SPOP,TAF1
GOTERM_BP	0.00688002	Cell cycle arrest	5	CAB39,CUL1,HRAS,ILK,PRKAG3
GOTERM_BP	0.00688002	Positive regulation of peptidyl-serine phosphorylation	4	BRAF,IL6,PIK3CA,RAF1
GOTERM_BP	0.00706955	Positive regulation of telomerase activity	3	CTNNB1,MAPK1,XRCC5
GOTERM_BP	0.00706955	Positive regulation of telomere maintenance via telomerase	3	CTNNB1,MAPK1,XRCC5
GOTERM_MF	0.00746693	Protein complex binding	6	CDK4,CYFIP1,GNB1,KRAS,MAX,TRAF2
GOTERM_BP	0.00746693	Fibroblast growth factor receptor signaling pathway	4	CBL,FGFR2,FGFR3,MAPK1
GOTERM_BP	0.00746693	Bone mineralization	3	BMP2,FGFR2,FGFR3
GOTERM_MF	0.00746693	Phosphotyrosine residue binding	3	CBL,MAPK1,PIK3R1
GOTERM_BP	0.00769666	Wnt signaling pathway, calcium modulating pathway	3	CTNNB1,GNB1,GNG2
GOTERM_BP	0.00769666	DNA replication initiation	3	CDC7,MCM6,MCM7
GOTERM_BP	0.00828664	Phosphatidylinositol-mediated signaling	3	PIK3CA,PIK3R1,RHOA
GOTERM_BP	0.00833509	Ephrin receptor signaling pathway	4	ACTB,HRAS,RAC1,RHOA
GOTERM_BP	0.00833509	Complement activation	4	C3,C5,C6,CFB
GOTERM_BP	0.00871091	Chondrocyte differentiation	3	BMP2,FGFR3,RUNX1
GOTERM_BP	0.00871091	Epithelial to mesenchymal transition	3	BMP2,CTNNB1,FGFR2
GOTERM_BP	0.00895768	Cellular response to epidermal growth factor stimulus	3	CBL,ERBB2,MCM7
ConsensusPathDB database
SAME_COMPLEX	8.77e-07	G beta/gamma/PI3K	4	GNB1,GNG2,PIK3CA,PIK3R1
SAME_COMPLEX	1.5e-05	Ras:PI3-kinase	4	HRAS,KRAS,PIK3CA,PIK3R1
SAME_COMPLEX	3.49e-05	Heterotrimeric G protein complex (GNG2, GNB1, GNAS)	3	GNAS,GNB1,GNG2
SAME_COMPLEX	0.000104173	RAS:GTP:RAF1	3	HRAS,KRAS,RAF1
SAME_COMPLEX	0.000129399	G beta/gamma/PI3K-gamma/p84/CBL	3	CBL,GNB1,GNG2
SAME_COMPLEX	0.000129399	STAT3:p300:Smad1:Smad4	3	CREBBP,SMAD4,STAT3
SAME_COMPLEX	0.000129399	IL1 beta fragment/IL1R1/IL1RAP/PI3K	3	IL1RAP,PIK3CA,PIK3R1
SAME_COMPLEX	0.000129399	TFIID/RPA/JNK/p300	3	MAPK8,RPA1,TAF1
SAME_COMPLEX	0.000187038	beta-catenin/TCF/CtBP1/CBP/TLE1/SMAD4	3	CREBBP,CTNNB1,SMAD4
SAME_COMPLEX	0.000187038	p-Y FGFR3 fusions:p-6Y FRS2:GRB2:GAB1:PI3K	3	FGFR3,PIK3CA,PIK3R1
SAME_COMPLEX	0.00029816	EGF:p-EGFR:p-ERBB2:GRB2:GAB1:PI3K	3	ERBB2,PIK3CA,PIK3R1
SAME_COMPLEX	0.000437601	GMCSF/GMR alpha/CSF2RB/JAK2 (dimer)/YWHAZ/SHC/PI3K	3	CSF2RB,PIK3CA,PIK3R1
SAME_COMPLEX	0.000488965	CDK:DDK:MCM10:active pre-replicative complex:CDC45:RPA1-4	4	CDC7,MCM6,MCM7,RPA1
SAME_COMPLEX	0.000562517	C3(H2O):CFB	2	C3,CFB
SAME_COMPLEX	0.000562517	RAF1/BRAF	2	BRAF,RAF1
SAME_COMPLEX	0.000562517	C5b:C6	2	C5,C6
SAME_COMPLEX	0.000562517	KIT,CBL	2	CBL,KIT
SAME_COMPLEX	0.000562517	G beta/gamma	2	GNB1,GNG2
SAME_COMPLEX	0.000562517	PIK3CA:PIK3R1	2	PIK3CA,PIK3R1
SAME_COMPLEX	0.000636491	alphaX/beta2 Integrin/iC3b	2	C3,ITGAX
SAME_COMPLEX	0.000636491	CBP:beta-catenin	2	CREBBP,CTNNB1
SAME_COMPLEX	0.000636491	CREBBP-SMAD2-SMAD4 pentameric complex	2	CREBBP,SMAD4
SAME_COMPLEX	0.000636491	CBP-RARA-RXRA-DNA complex, ligand stimulated	2	CREBBP,RXRA
SAME_COMPLEX	0.000636491	PIK3CA forms a complex with CTNNB1 and CTNNA1	2	CTNNB1,PIK3CA
SAME_COMPLEX	0.000636491	CTNNB1 forms a complex with CTNNA1 and PIK3R1	2	CTNNB1,PIK3R1
SAME_COMPLEX	0.000636491	NT/GPCR/g-alpha/g-beta/g-gamma	2	GNAS,GNB1
SAME_COMPLEX	0.000636491	Ras-GDP	2	HRAS,KRAS
SAME_COMPLEX	0.000636491	SMAD3/SMAD4/IRF7	2	IRF7,SMAD4
SAME_COMPLEX	0.000636491	SMAD3/SMAD4/Max	2	MAX,SMAD4
SAME_COMPLEX	0.000636491	MCM2-MCM6-MCM7 complex	2	MCM6,MCM7
SAME_COMPLEX	0.000636491	G protein complex (GNG2, GNB2L1, RAF1)	2	GNG2,RAF1
SAME_COMPLEX	0.000636491	PARK2-FBXW7-CUL1.complex	2	CUL1,FBXW7
SAME_COMPLEX	0.000941235	FGFR2-c-Cbl-Lyn-Fyn complex	2	CBL,FGFR2
SAME_COMPLEX	0.000941235	VEGFR1 homodimer/VEGFA homodimer/CBL/CD2AP	2	CBL,FLT1
SAME_COMPLEX	0.000941235	XPO1:YWHAZ:p-S20-CBY1:CTNNB1	2	CTNNB1,XPO1
SAME_COMPLEX	0.000941235	IL-6/IL-6/IL-6R-alpha/IL-6R-alpha/GP130/GP130/ERBB2	2	ERBB2,IL6
SAME_COMPLEX	0.000985514	CDK:DDK:MCM10:active pre-replicative complex	3	CDC7,MCM6,MCM7
