# Supplementary material for: Systematic characterization of pan‐cancer mutation clusters
Source: Mol Syst Biol. 2018 Mar 25;14(3):e7974. doi: 10.15252/msb.20177974 (PMC5866917; doi:10.15252/msb.20177974)
Supplement: Supplementary file 13 — Dataset EV11 [file MSB-14-e7974-s013.xlsx]

## Sheet: Description
Expanded View dataset 11
Geneswith hotspot mutations that are also frequently found amplified or overexpressed in different tumor types.
There were in total 37 and 33 genes, respectively that passed this condition in five or more different tumor types. The GISTIC genes included 3 out of 4 genes found in the amplified genomic peak regions (by Zack et al.). The same 24 genes occurred in both of the datasets.

## Sheet: EV_11
Gene name	Tumor types in which it is found overexpressed in 10% or more of the patients	Tumor types in which it is found amplified in 5% or more of the patients
ABCC10	acc brca esca lihc luad ov stad ucec uvm	brca esca nepc ov paad stad uvm
C12orf4	acc brca esca kirp ov ucs	brca lgg nepc ov paad tgct ucs
C3orf70	acc cesc hnsc lusc ucs	brca cesc esca hnsc lusc nepc ov stad ucec ucs
CDK4	acc gbm luad sarc ucs	acc brca gbm lgggbm luad nepc paad sarc
DHX9	brca chol dlbc esca luad skcm ucs	brca chol dlbc lihc luad nepc ov paad ucec ucs
EGFR	blca coadread dlbc esca gbm hnsc lgg luad stad	blca brca esca gbm hnsc lgg lgggbm luad lusc nepc stad
ERBB2	blca brca cesc esca luad stad ucec ucs	blca brca cesc esca hnc nepc paad stad ucec ucs
FZD6	blca brca cesc chol coadread hnsc lihc luad ov paad prad stad ucec	blca brca chol esca hnsc lihc luad lusc nepc ov paad prad stad ucs uvm
GNAS	acc coadread esca gbm kirp luad lusc ov stad	brca coadread esca luad nepc ov paad sarc stad ucs
KRAS	chol esca hnsc kirp luad lusc ov stad ucs	brca esca luad nepc ov paad stad tgct ucs
LRRCC1	acc blca brca coadread luad lusc ov stad tgct ucec uvm	blca brca chol esca lihc nepc ov prad ucs uvm
MB21D2	cesc chol hnsc lusc ov ucec ucs	brca cesc esca hnsc lusc nepc ov stad ucec ucs
OXR1	acc blca brca coadread hnsc lihc lusc ov paad skcm ucs uvm	blca brca chol coadread esca hnsc lihc luad lusc nepc ov paad prad skcm stad ucec ucs uvm
PBX2	cesc lihc luad ov skcm ucs uvm	brca nepc ov paad uvm
PIK3CA	acc blca cesc dlbc esca hnsc luad lusc ov ucec ucs	blca brca cesc esca hnsc lusc nepc ov stad ucec ucs
PIK3CB	blca cesc esca hnsc lusc ov tgct	brca cesc esca hnsc lusc nepc ov
PPP1R9A	acc esca kirp meso skcm	brca esca hnsc nepc stad
PRKCI	acc blca brca cesc chol hnsc lusc ov paad stad ucec ucs	blca brca cesc esca hnsc lusc nepc ov paad prad stad ucec ucs
RAC1	acc brca esca gbm kich kirp lihc luad lusc meso sarc skcm stad tgct	brca esca luad nepc paad stad
RHPN2	blca chol lusc ov ucec ucs	blca brca esca luad lusc nepc ov paad sarc ucec ucs
SCYL3	blca brca cesc chol coadread dlbc esca lihc luad lusc meso ov paad sarc tgct thym ucec ucs	blca brca chol dlbc lihc luad lusc nepc paad sarc
TMCC1	cesc dlbc esca hnsc lusc ov prad	brca cesc esca hnsc lusc nepc ov prad ucs
TMEM63B	chol dlbc esca lihc sarc skcm uvm	brca esca lihc nepc sarc stad uvm
ZNF706	acc blca brca coadread esca hnsc kirc lihc luad lusc ov prad skcm stad tgct ucec ucs uvm	blca brca chol coadread esca hnsc lihc luad nepc ov paad prad stad ucec ucs uvm
Go terms that are more frequent among these genes when compared to other genes with hotspot mutations:
Overrepresentation	GO term	GO term name	Genes annotated with the term
13.98	GO:0016324	apical plasma membrane	FZD6 ERBB2 GNAS EGFR PRKCI
11.18	GO:0048471	perinuclear region of cytoplasm	CDK4 EGFR RHPN2 ERBB2
8.39	GO:0030027	lamellipodium	RAC1 PIK3CA SCYL3
2.48	GO:0005730	nucleolus	CDK4 DHX9 PIK3CB OXR1
2.4	GO:0005789	endoplasmic reticulum membrane	TMCC1 EGFR RAC1
2.1	GO:0043234	protein complex	EGFR PRKCI DHX9
1.86	GO:0016021	integral component of membrane	EGFR TMCC1 FZD6 TMEM63B ERBB2
1.86	GO:0000139	Golgi membrane	RAC1 PRKCI EGFR
1.68	GO:0005925	focal adhesion	EGFR KRAS RAC1
1.64	GO:0005886	plasma membrane	PRKCI ABCC10 PIK3CB EGFR TMEM63B ERBB2 PIK3CA RAC1 FZD6 KRAS
Note:
There were in total 37 that had a GISTIC value greater than 1 in 5% of the patients in five or more tumor types. And there were 33 genes that had the z-score higher than 2 in 10% or more of the patients in at leats 5 tumor types .
