# Supplementary material for: Systematic characterization of pan‐cancer mutation clusters
Source: Mol Syst Biol. 2018 Mar 25;14(3):e7974. doi: 10.15252/msb.20177974 (PMC5866917; doi:10.15252/msb.20177974)
Supplement: Supplementary file 14 — Dataset EV12 [file MSB-14-e7974-s014.xlsx]

## Sheet: Description
Expanded View dataset 12
List of druggable proteins with hotspots.

## Sheet: EV_12
Gene	Associated drugs
ABCC10	NEVIRAPINE, PACLITAXEL
ACADS	ACETOACETYL-COENZYME A
AKT1	5-(5-CHLORO-7H-PYRROLO[2,3-D]PYRIMIDIN-4-YL)-4,5,6,7-TETRAHYDRO-1H-IMIDAZO[4,5-C]PYRIDINE, ADENOSINE TRIPHOSPHATE, AZD5363, GDC-0068, GSK2110183, GSK2126458, INOSITOL 1,3,4,5-TETRAKISPHOSPHATE, MK-2206, N-[2-(5-METHYL-4H-1,2,4-TRIAZOL-3-YL)PHENYL]-7H-PYRROLO[2,3-D]PYRIMIDIN-4-AMINE, NELFINAVIR, PERIFOSINE, RISPERIDONE, TRICIRIBINE, VEMURAFENIB
ARAF	ADENOSINE TRIPHOSPHATE, BMS-908662, REGORAFENIB, SORAFENIB, TRAMETINIB
ATM	BMN673, CAFFEINE, OLAPARIB, RUCAPARIB, TEMOZOLOMIDE, VELIPARIB
B2M	DOXYCYCLINE
BRAF	ARQ736, BMS-908662, DABRAFENIB, DABRAFENIB MESYLATE, DASATINIB, N-{2,4-DIFLUORO-3-[(5-PYRIDIN-3-YL-1H-PYRROLO[2,3-B]PYRIDIN-3-YL)CARBONYL]PHENYL}ETHANESULFONAMIDE, PIMASERTIB, RAF265, REGORAFENIB, SELUMETINIB, SORAFENIB, SORAFENIB TOSYLATE, TEMSIROLIMUS, TRAMETINIB, VEMURAFENIB
CDK4	AC1OCFY2, APREMILAST, CDK4 INHIBITOR, CDK4 INHIBITOR III, FASCAPLYSIN, FLAVOPIRIDOL, LEE011, LY2835219, MKC-1, P276-00, PALBOCICLIB, PURVALANOL, PURVALANOL A, PURVALANOL B, RGB-286638, SU9516
CDKN2A	LEE011, LY2835219
CHEK2	AZD7762, CHK2 INHIBITOR II, ISOGRANULATIMIDE
CREBBP	9-ACETYL-2,3,4,9-TETRAHYDRO-1H-CARBAZOL-1-ONE, ISCHEMIN
CTNNB1	UREA
EGFR	127481-29-2, 859853-30-8, AEE 788, AFATINIB, AFATINIB DIMALEATE, AKOS004227608, AP26113, AZD8931, BMS-599626, BPIQ-I, CARBOPLATIN, CI-1033, CISPLATINUM, CO-1686, CRIZOTINIB, CUDC-101, DACOMITINIB, DB07602, EGFR INHIBITOR, ERLOTINIB, ERLOTINIB HYDROCHLORIDE, FALNIDAMOL, GEFITINIB, GELDANAMYCIN, ICOTINIB, LAPATINIB, LAPATINIB DITOSYLATE, LIDOCAINE, MUBRITINIB, NERATINIB, PACLITAXEL, PD 158780, PD 1…
EP300	ANACARDIC ACID, CURCUMIN, GARCINOL, LYS-COA, PLUMBAGIN
ERBB2	859853-30-8, AEE 788, AFATINIB, AFATINIB DIMALEATE, ARRY-380, AZD8931, BMS-599626, CP-724714, CUDC-101, DACOMITINIB, FALNIDAMOL, GEFITINIB, LAPATINIB, LAPATINIB DITOSYLATE, MUBRITINIB, NERATINIB, PELITINIB, POZIOTINIB, SIROLIMUS, TAK-285
ERBB3	AZD8931, DACOMITINIB, GEFITINIB, LAPATINIB, POZIOTINIB
ERCC2	CARBOPLATIN, CISPLATINUM, IFOSFAMIDE, PACLITAXEL
EZH2	EI1, EPZ-6438, GSK126
FGFR2	AZD5363, BRIVANIB, DOVITINIB, ENMD-2076, LENVATINIB, MASITINIB, NINTEDANIB, PAZOPANIB, PENTOSAN POLYSULFATE, PONATINIB, REGORAFENIB, THALIDOMIDE, TSU-68
FGFR3	BORTEZOMIB, BRIVANIB ALANINATE, CHIR-258, DOVITINIB, DOVITINIB DILACTIC ACID (TKI258 DILACTIC ACID), ENMD-2076, LENVATINIB, MASITINIB, NINTEDANIB, PAZOPANIB, PAZOPANIB HYDROCHLORIDE, PONATINIB
GNAS	FORSKOLIN
GPX1	GLUTATHIONE
HARS	L-HISTIDINE
HRAS	AZD8055, EVEROLIMUS, N,N'-DIMETHYL-N-(ACETYL)-N'-(7-NITROBENZ-2-OXA-1,3-DIAZOL-4-YL)ETHYLENEDIAMINE
IDH1	2'-MONOPHOSPHOADENOSINE 5'-DIPHOSPHORIBOSE, ISOCITRIC ACID
IDH2	ISOCITRIC ACID
KRAS	AFATINIB, CARBOPLATIN, CISPLATINUM, DASATINIB, DECITABINE, EGFR INHIBITOR, ERLOTINIB, EVEROLIMUS, FARNESYL, FARNESYL DIPHOSPHATE, GEFITINIB, GEMCITABINE, LY2835219, PACLITAXEL, PIMASERTIB, RAF265, REGORAFENIB, SELUMETINIB, TEMSIROLIMUS, TRAMETINIB, VANDETANIB, [(3,7,11-TRIMETHYL-DODECA-2,6,10-TRIENYLOXYCARBAMOYL)-METHYL]-PHOSPHONIC ACID
MAP2K1	2-[(2-CHLORO-4-IODOPHENYL)AMINO]-N-{[(2R)-2,3-DIHYDROXYPROPYL]OXY}-3,4-DIFLUOROBENZAMIDE, 2-[(4-ETHYNYL-2-FLUOROPHENYL)AMINO]-3,4-DIFLUORO-N-(2-HYDROXYETHOXY)BENZAMIDE, 5-BROMO-N-(2,3-DIHYDROXYPROPOXY)-3,4-DIFLUORO-2-[(2-FLUORO-4-IODOPHENYL)AMINO]BENZAMIDE, AZD8330, BOSUTINIB, DABRAFENIB MESYLATE, DB06892, GDC-0623, K-252A, MEK INHIBITOR I, MEK INHIBITOR II, N-(5-{3,4-DIFLUORO-2-[(2-FLUORO-4-IODO…
MAPK1	(S)-N-(1-(3-CHLORO-4-FLUOROPHENYL)-2-HYDROXYETHYL)-4-(4-(3-CHLOROPHENYL)-1H-PYRAZOL-3-YL)-1H-PYRROLE-2-CARBOXAMIDE, DB07788, ERK INHIBITOR III, ERLOTINIB, N,N-DIMETHYL-4-(4-PHENYL-1H-PYRAZOL-3-YL)-1H-PYRROLE-2-CARBOXAMIDE, N-BENZYL-4-[4-(3-CHLOROPHENYL)-1H-PYRAZOL-3-YL]-1H-PYRROLE-2-CARBOXAMIDE, OLOMOUCINE, PHOSPHONOTHREONINE, PURVALANOL, SB220025, WZ4002, [4-({5-(AMINOCARBONYL)-4-[(3-METHYLPHENY…
MTOR	AP1903, AZD2014, AZD5363, AZD8055, CH5132799, DEFOROLIMUS, EVEROLIMUS, GDC-0980, METFORMIN, NVP-BGT226, OSI-027, PALOMID 529, PAZOPANIB, PI-103, PIMECROLIMUS, PKI-587, RAPAMYCIN, RIDAFOROLIMUS, SF1126, SIROLIMUS, TEMSIROLIMUS, XL765
NRAS	VEMURAFENIB
PIK3CA	CABOZANTINIB, CAFFEINE, CH5132799, DOCETAXEL, DUVELISIB, EVEROLIMUS, GDC-0032, GDC-0941, GDC-0980, GSK2126458, GSK2636771, INK-1117, MK-2206, NVP-BGT226, PF-04691502, PI-103, PKI-587, QUERCETIN, RAPAMYCIN, RIGOSERTIB, SF1126, TEMSIROLIMUS, WORTMANNIN, XL147, XL765, ZSTK474
PIK3CB	CAFFEINE, CH5132799, DUVELISIB, GDC-0941, GDC-0980, GSK2126458, GSK2636771, PI-103, PKI-587, QUERCETIN, RIGOSERTIB, SF1126, XL147, XL765
PIK3R1	GDC-0941, GDC-0980, GSK2126458, GSK2636771, PF-04691502, PI-103, PKI-587, QUERCETIN, SF1126, XL147, XL765, ZSTK474
POLE	CLADRIBINE
PPP2R1A	(2S,3S,4E,6E,8S,9S)-3-AMINO-9-METHOXY-2,6,8-TRIMETHYL-10-PHENYLDECA-4,6-DIENOIC ACID, 2,6,8-TRIMETHYL-3-AMINO-9-BENZYL-9-METHOXYNONANOIC ACID
PRKCI	INGENOL MEBUTATE, QUERCETIN
PTEN	CARBOPLATIN, EGFR INHIBITOR, ERLOTINIB, EVEROLIMUS, GEFITINIB, GSK2126458, GSK2636771, PACLITAXEL, PF-04691502, TEMSIROLIMUS, VANDETANIB, XL765, ZSTK474
RAC1	DABRAFENIB
RXRA	ACITRETIN, ADAPALENE, ALITRETINOIN, BEXAROTENE, ETODOLAC, ETRETINATE, METHOPRENE ACID, R-ETODOLAC
TOP2B	AMONAFIDE, BECATECARIN, CINOXACIN, DAUNORUBICIN, DB04395, DB08651, DEXRAZOXANE, DHAQ DIACETATE, DOXORUBICIN, GARENOXACIN, GATIFLOXACIN, LEVOFLOXACIN, LOMEFLOXACIN, MITOXANTRONE, NALIDIXIC ACID, NORFLOXACIN, OFLOXACIN, PEFLOXACIN, QUINOLONES, ROSOXACIN, SALVICINE, TROVAFLOXACIN, VALRUBICIN, VORELOXIN
DNMT3A	N6-CYCLOPENTYLADENOSINE,PYRILAMINE,THEOPHYLLINE,NECA,(R)-PIA,1,3-DIPROPYL-8-CYCLOPENTYLXANTHINE,HISTAMINE,CAFFEINE,IMISOPASEM,CHEMBL302765,ROLOFYLLINE,CLOZAPINE,ARPROMIDINE,TONAPOFYLLINE,ZIPRASIDONE,TRIPROLIDINE,CHEMBL127307,QUETIAPINE,OLANZAPINE,HALOPERIDOL,(S)-PIA,DEXCHLORPHENIRAMINE,SERTINDOLE,CGS-21680,CHEMBL260563,RISPERIDONE,CHEMBL285819,CHEMBL361355,XANTHINE,CHEMBL375293,ZM-241385,CHEMBL28…
FLT3	SORAFENIB,MIDOSTAURIN,SUNITINIB,LESTAURTINIB,QUIZARTINIB,PONATINIB,AMUVATINIB,TANDUTINIB,PLX-3397,CHEMBL2062155,CHEMBL71191,DAUNORUBICIN,TRETINOIN,LINIFANIB,ENMD-2076,CRENOLANIB,SUNITINIB,SORAFENIB,AZACITIDINE,4SC-203,CLOFARABINE,BORTEZOMIB,NINTEDANIB,CABOZANTINIB,CENISERTIB
KIT	IMATINIB,DASATINIB,SUNITINIB,SORAFENIB,MASITINIB,NILOTINIB,REGORAFENIB,AMUVATINIB,PAZOPANIB,LINIFANIB,AXITINIB,MOTESANIB,PLX-3397,CEDIRANIB,DOVITINIB,LENVATINIB,SU-11652,SUNITINIB,OSI-930,CABOZANTINIB,VATALANIB,LUCITANIB,QUIZARTINIB,MIDOSTAURIN,IMATINIB,PICTILISIB,CRENOLANIB,CHEMBL406375,PAZOPANIB,TELATINIB,MOTESANIB,ENMD-2076,TANDUTINIB,SORAFENIB,CHEMBL286939,CENISERTIB,PONATINIB
MARK3	CHEMBL1236539
